# Supplementary material for: Plastome Structural Evolution and Homoplastic Inversions in Neo-Astragalus (Fabaceae)
Source: Genome Biol Evol. 2021 Sep 17;13(10):evab215. doi: 10.1093/gbe/evab215 (PMC8486006; doi:10.1093/gbe/evab215)
Supplement: evab215_Supplementary_Data [file evab215_supplementary_data.zip]

Archive with 3 entries (3 files):
- Charboneau_et_al_GBE_supplement.pdf
- Charboneau_et_al_GBE_supplement_clean------OLD.docx
- Charboneau_et_al_GBE_plastome_alignment_and_phylogeny.nex
