# Supplementary material for: Plastome Structural Evolution and Homoplastic Inversions in Neo-Astragalus (Fabaceae)
Source: Genome Biol Evol. 2021 Sep 17;13(10):evab215. doi: 10.1093/gbe/evab215 (PMC8486006; doi:10.1093/gbe/evab215)
Supplement: evab215_Supplementary_Data [file evab215_supplementary_data.zip › Charboneau_et_al_GBE_plastome_alignment_and_phylogeny.nex]

#NEXUS

BEGIN TAXA;
	TITLE Taxa;
	DIMENSIONS NTAX=31;
	TAXLABELS
		Astragalus_acutirostris Astragalus_agnicidus Astragalus_americanus Astragalus_ampullarioides Astragalus_ampullarius Astragalus_arrectus Astragalus_bhotanensis Astragalus_bicristatus Astragalus_bolanderi Astragalus_calycosus_var._calycosus Astragalus_clevelandii Astragalus_flexuosus_var._flexuosus Astragalus_gummifer Astragalus_gypsodes Astragalus_lentiginosus_var._diphysus Astragalus_lentiginosus_var._mokiacensis Astragalus_malacus Astragalus_membranaceus Astragalus_mollissimus_var._mollissimus Astragalus_mongholicus Astragalus_nakaianus Astragalus_neglectus Astragalus_nuttallianus_var._imperfectus Astragalus_obscurus Astragalus_pattersonii Astragalus_pectinatus Astragalus_serenoi_var._serenoi Astragalus_tephrodes_var._chloridae Astragalus_toanus_var._toanus Astragalus_wootonii_var._wootonii Oxytropis_bicolor 
	;

END;


BEGIN CHARACTERS;
	TITLE  plastid_genome_alignment;
	DIMENSIONS  NCHAR=143137;
	FORMAT DATATYPE = DNA GAP = - MISSING = ?;
	MATRIX
	Astragalus_acutirostris                   TGGGCGAACGACGGGAATTGAACCCGCGCATGGTGGATTCACAATCCACTGCCTTGATCCACTTGGCTACATCCGCCCTTCTTAATACTATGTATAAATTTTCTTAGAC-TTTTTTTTTCATTATCATTTATTTATATTTATTATTTTCTTCTAAGTTCTTACGAATATTCTAAAATCGAATCTAAAATAAATACG-----ATAACGATAAAAAAAACATTCATTTC---TTTTTTTT----------------TC-----TTAATTATTAA-----------ATTAAACGGAATTTACTAGAAG----TTTATTACAATTACAAAAAGATC----------AAAAAGACTACTCAAATA-AAAGTAAAAGGGGAGTAATATCAACACTGTTGATATTACTACCCCTT-TACTTTT------AAAAACTCGTATCCTTCTTTACAACC----------------AAAATATTATCCATTTATAGATGGAGCCTCAACCGCAGCTAGGTCTAGAGGGAAATTATGAGCATTACGTTCATGCATAACTTCCATACCAAGGTTAGCTCGGTTAATAATATCAGCCCAGGTATTAATTACACGACCTTGACTATCAACTACAGATTGGTTGAAATTGAAACCATTTAAGTTGAAAGCCATAGTGCTGATACCTAATGCGGTAAACCAGATACCTACTACAGGCCAAGCAGCTAGGAAGAAATGTAAAGAACGAGAGTTGTTGAAACTAGCATATTGGAAGATCAATCGGCCAAAATAACCATGAGCAGCTACAATATTATAGGTTTCTTCTTCTTGACCGAATCTGTAACCTTCATTAGCAGATTCATTTTCTGTGGTTTCCCTGATCAAACTAGAAGTTACCAAGGAACCGTGCATAGCACTGAATAGGGAGCCGCCGAATACACCAGCTACACCTAACATGTGAAATGGGTGCATAAGAATATTATGCTCAGCCTGAAATACAATCATAAAGTTGAAAGTACCAGAGATTCCTAGAGGCATACCGTCTGAAAAGCTTCCTTGACCAATTGGGTAGATCAAGAAAACAGCAGTAGCAGCTGCAACAGGAGCTGAATATGCAACAGCAATCCAAGGGCGCATACCCAGACGGAAACTAAGTTCCCACTCACGACCCATGTAACAAGCTACACCAAGTAAGAAGTGTAGAACAATTAGTTCATAAGGACCGCCATTGTATAACCATTCATCAACGGATGCAGCTTCCCAGATCGGGTAAAAGTGCAAACCGATAGCCGCAGAAGTAGGAATAATGGCACCAGAAATAATATTATTTCCGTAAAGTAGAGATCCAGAAACAGGCTCACGAATACCATCAATATCTACTGGAGGGGCAGCAATGAAAGCGATAATAAATACAGAAGTTGCGGTCAATAAGGTAGGGATCATCAAAACACCAAACCATCCAATGTAAAGACGGTTTTCAGTGCTGGTTATCCAGTTACAAAAGCGACCCCATAGGTTTTCGCTATCGCGTCTCTCTAAAATTGCAGTCATGGTAAAATCTTGGTTTATTTAAATTTAATTATCAGGGACTCCCAAGCACACAAATTCTCTATAACTAGAGAATTAAGGACTTGTTATTCAACAGTATAACATGACTTATATACCGGTGTCAACCAATACAAATATCCAGTGTATGCTGTTATTAATCTAGATTCATCCAAAATTTC--TTTTTTTTTTTTACCTCATTTAAATTGAATCATTCATTC-AAAAAAAAGATACTAAAGGTTTTCTATAGA-----------------ATCTATCTATC--TATAGATAGATTACAGCAATATTTTAAATATTTCAC-----TAT-TTTAATTA-------TAATGGGTTGCCCGGGACTCGAACCCGGAACTAGTCGGATGGAGTAGAAAATTCATTGTTTCATC-----AAACAATACAAAATCCCTCCCCAAGCCGTGCGTGCATTTTTCATTGCACACGGCTTTCCCTATGTATACATCTAAACCTGAGTTACTTCCCCAGAACAAGACTATAAGAAAGTTTAATATTCAATTTCAATTGAGAAATCTTTAAACT------TTACTACATGAACATTTCATAAACC-----TATAGGTCATAGAATACTAAGT------ATCTTAATATAACCAATCATTCATAATTGACCAAATCATTACTGAAAAGAATATCTAAATACCAAATCCTATTTCCATGTAACTTCTGCAAAGTAGAAGACGC------TCTTGGAAAAATCAAAGAAAGAATATGTTCTTCCTCTGTAAAGAATTCTTCCAATAATTCTTCTGAACCCGATCTTTTCAAAAAAGCTCGTACAGTACTTTTGTGTTTACAAGCCAAAGTTTTTATACAAGAAAGCCGAAGTATATATTTTATTCGATACAAACTTTTTTTTTTTGAGGATCCATTGTAATAATGAGAAAGATTTCTGGATATTCGCAAAAATCGGTCAATAATATCAAAATCGGATGAATCGGCCCAGACCGCCTTACTAATGGGATGTCCTAATACATTACAAAATTTCGCTTTAGCCAATGATCTAATTATTGGAATAATTGGAACTATTATATCAAGTTTTTTGCTAACAATTTCGATTAGAAATGTATTTTGCAGCATTTGACTCCGTACCACTGAACGATTTAGCCGCACATTTGAAAAATAGCCTAAAAGGTAAAATGAATGTTCGGATAATTGTTTTATATGGATCGTTCCTGGTTGAGACCAAACATCAAAAAAACATTCCCATAAATGGATAAAATAGTGTTTCCATTTATTCATCAAAAGAGGCGCATTCTTTGAAGCCAGAATGGATTTTCCTTGATATCTAACATAATGAATCAGAGGATCCTTGAAGAATGTTAAGGTAGACGAAAAATCCTTAGCAAAAACTTCTACAAGATGTTCTCTTTTTGCATAAAAAAAGATTCGCTCAAAAAAAACGCTAAAAGATTTTAATCGTAAATGAGAGGATTTTTTACGTAGAAAAAGGAAGATAGATTCATATTCACATACATAAAAATTATAGAGGAATAAGAATAATCTCGGATTACTTTTTGAAAAAGTCGAAATCGATTTTTTTGGAGTAAGAAAACTATTCCTATTACAAAAATTATAAAGAAACAACCGTAATAAATGAAAAAAAGGCGCATCTTTCACCCAGTATCGAAGGATTTGAACTAAGATTTCCAGATGGATAGGATAGGGTATTCGTATATCTGACACATAATTTAAATATGGAAATTTATCCTCCAAAAAGGGAAAAATGGAATGAATTGATCGCAAATTTTTATAAGATTTTACAATTTCTGCCTCCTCTAAGGAAGAGCTAAATTGTAGAAAAAATGGAATTTCCACGATGATGGCAAAACCCTCTGATATTATTTGAGAATAAAAATTCTTATTATACCCCAAAAATGGATTTTTCTTAGAATCATTCGCAGAAATGATCAAATGATTCTGTTGATACATTCGAGTGATTAAACGTTTTACAATTAGTAAACTATATTT------ATTGTCATAACCTACATTTTCCACAAATGTAGATCTATTAAAATCATGACTATAAGCAAGTCCATAAACATACTCCCTAAAAATAAGTGGGTATAGGAAGTCCTGTTGGCGAGATCTATCTCGTTCTAAAAATACTTGATATTCCTTCATTTTAG---------AAATTCGATTTGGTCAAAGGATCATAGATTCATTGGATTATCAAATGCTACATAGTGCGATACAGTCAAAACAGGGTATTCTAT----------TAT--------ATTCAAATAAAAAACAAA-------T----ATGAATAGATACCTAGAAAACAAGTAAAAACCATCAATGGACTATCTACCCTCGCTTGGTTCATCTAATTGTTCGATAACAACAAGCTAGTTAGAAATCCTTTATTTTTCGGACAAATCGCTCTTTTGATTTTGGAAAAAAATATCTTTATCAATATACTCTTTCTTCTACACATTTATCGCTACCCCATAACATAATTGAGAATAGCTAATAGTTAGGACTCATAACAAAAATACAAAACCCATTCGTGGGAAAAAATTTTTCCACAGCAAGCACTAATTTTTTTTTAACGTAAAATTAGATGGGGTAATCATTCAAATAAAAAATGAAAGCTCGTTGCTTTTTGTTTCCCTATAATTGGAGCAGCTAAGCTCTATCCCTTTATTAATTCAACCCAAGTGAATTCATTTGTTCCGAGCCAAAAATTCAAACAAAAATTTGGGCCGGGTCCAATACGAATGAAAAATTTTTAGAATTCGCCATTGATACGACATGCTGCTTTTTCCATTCATTCCTTT----CTGGATCAGTCGTGGTCTTACAAACCCTACCGATGGTATGGATGAACC-AATTAGTTCATAGAATTGTGTAAAAAATGGAGTCGCACTTAAAAGCCGAGTACTCTACCATTGAGTTAGCAACCCT-AATGAAATTTTTAAAAATGTGTATATCCAATCGCAAT-AAAAAAAAAA-AATAAAAAATCGTGAAGGCGAATCGATTCTG--------AACATCCAAATGAACA------GATCAAATGAAAATACAAGAAATTTTCT-------------CAAATAATATC------------------------------------------------------------------------AAAT------------ATAAATAAAATTATTAAATCAATTCATTTATTCACGATCGGATTATATTTCTTTGATACACTCT-TGTCAATATCAATATTAGTGTTGAAAAAAGAATACAATCGAG-AAAAAAAACAAATAAAATA--------TATAGAATAT-----TA----------------------------------------------TTAAATTAAATATTTTATCGAA------------------------------------------------------------------------------------------------------------------------------------------------------------------------------------------------------------------------------------------------------------------------------------------------------------------------------------------------------------TTAATTCATTATATTTCTAATTTAGTATTAATATCTTCCCTTTTGTGTGAAATCCCGATCGAAAAACAAAAGAGTTGTTCTCTCTTATGAATCGGAAGAACTTTTTTCATAAAATCTCGTCTGCTTAACTTAATAAGTTTGCATTCCAACACGAAACG---AAACTCTGGGATAG-AAAAAAATAGGATTTATTATAGATATAAAT-----CAAGAATAGAAACTTTTC----A-TTTTTTTGGCTTAATTTTA-----TTTTTTTAATTAAGACC-------TGGTGTATATCGAGATAATTATTTATCTATT-----------------TTATATTTA------TTA------------AATTATTAGTTTAGTTATTCATAAAAAATTC-----A------------ATATAATAATATATATTA-TTAA-----------------------------------------------------------------------------------------------------------------------------------------------------------------------------------GTATC-----TTTGTTTTGTATTCGGCTCAATCC---TTTTAGTAAAAGATTGGGCCGAGTTTAATTGCAATTAATGGAACGAATGGTAATTACTGGATTACAAAGTATCCATTGCTGGGAACTTAAATAG----TATCCATTGCTGGGAATTCAAATTTGATCGCTTTCCATACTTCACAAGCAGCAGCTAATTCAGGACTCCATTTAGCAGCTTCACGGATAATTTCATTACCCTCACGAGCAAGATCACGTCCCTCATTACGAGCTTGTACACATGCTTCAAGAGCTACTCGGTTAGCTACGGCACCTGGTGCATTTCCCCAAGGGTGTCCTAAAGTTCCTCCACCGAATTGTAGTACGGAATCATCTCCAAAGATCTCGGTCAGAGCGGGCATATGCCAAACGTGAATACCCCCGGAAGCAACCGGCAAAACACCTGGTAAAGAAACCCAATCCTGAGTGAAAAAAATACCACGACTGCGATCTTTTTCAATATAATCATCACGTAGTAAATCAACAAAACCTAAAGTAATATCCCTTTCTCCCTCAAGTTTACCTACTACAGTACCGGCGTGAATATGATCTCCACCAGACATACGTAACGCTTTAGCTAATACACGAAAGTGCATACCATGATTTTTCTGTCTATCGATAACTGCATGCATTGCACGGTGGATATGAAGAAGTAGACCATTATCACGGCAATAGTGAGCCAAAGTAGTATTTGCAGTGAATCCCCCTGTTAAGTAGTCATGCATGACGATAGGAACACCCAATTCTCTGGCAAATATAGCTCTTTTCAGCATTTCTTCACATGTACCCGCGGTAGCATTCAAATAATGTCCTTTGATTTCACCTGTTTCGGCCTGTGATTTATAAATTGCTTCGGCACAAAATAAGAAACGGTCTCTCCAACGCATAAATGGTTGAGAGTTCACATTTTCATCATCTTTGGTAAAATCAAGTCCTCCACGAAGACATTCATAAACTGCTCTACCGTAATTCTTAGCGGATAAACCCAATTTAGGTTTAATGGTACATCCCAATAGGGGACGTCCATACTTGTTCAATTTATCTCTCTCAACTTGGATTCCGTGAGGCGGACCTTGGAAAGTTTTAACATAAGCAGTAGGGATTCGCAAATCCTCCAAACGTAGAGCGCGCAAAGCCTTGAATCCAAATACATTACCAACAATGGAGGTAAACATGTTAGTAACAGAACCTTCTTCAAAAAGGTCTAAGGGATAAGCTACATACGCAATAAATTGACTTTCTTCTCCAGGAACGGGCTCGATGTGGTAGCATCGTCCTTTATAACGATCAAGACTGGTAAGACCATCGGTCCACACAGTTGTCCATGTCCCAGTGGAAGATTCGGCAGCTACCGCAGCACCTGCTTCTTCAGCAGGAACTCCAGGTTGAGGAGTTACTCGGAATGCTGCCAAGATATCAGTATCTTTGGTTTCATACTCAGGAGTATAATACGTCAATCTATAATCTTTAACACCAGCTTTGAACCCCACACTCGCTTTAGTTTCTGTTTGTGGTGACATAACTTCCCCCT-ACAACTCATGAATTAAGAATTCTAGCAACAACAAGGTCTACTCGACATAACTTAGGGGTTAATAAAACCTTTAACTTCACAGGAATCTTTCATAAATGATCGATCAACTAATAATATTATCAATTAATCCGAATGGTTGATTATTAAACTAAACCATGATATTTGATTTGCCAAATACATCATTATTCTATACTCTTTCATATGTACGGCGCAACCCAATCCTTT-TTTCAAATTTAAAGTCTTATA--TATATAAAATATATATATATTTTGAATTTTTGAATCTA------AATAATAAGAAATTTACTCTTGACCTTGACAGTGGTATATGTTGTATATGTAAATCCTAGATTAGATGT----ATAAGCAGAAGTCGCCCACGAAAACAAAAATCGGT--AAAAAAAATATGCTAGGTATAATATAGTATGCTGAGAAAAT------AAAAAAAAATAAGGACCAATGAGATAGAAAAACGGAATAATAAATAAA------GTTCAGGTTCGAATTACATAGATAATATAGAATATAGATAGTA---------TTGTCTAGAGTCAT--AA----AAAAATCAAAGAC----TTTGG-AAAGATTTAAGCCAATTGAAATTTTGAT--------------------AATGACTGGGTTGATCTTGAAAATTCAATCATTGAA-ATAGAATTGAAAAACAATTGAATTGGTTTTGGATAGTACCAAAAAAATAGATTATAGATTTAGATTATTAACTT---------------------ACATATATATATACATTTC-TT----------------------------------------------A--------------TTAAATTAACCGATCAACTTGC-----------------------------------------------------------------TTTGTTGTCGAACATTTTTTTCT--------TGATTTCCAA-ATTTTTTG--AAAAAAAA----------------AACGGATAG--------------ATT--------------------------TTAATATGAGAATAAT------TGATCCTATCACTTCTGA------TACTGATGTTTCTGCACTTGAAAACAAAAATCTGGGGCGTATCTCCCAAATAATTGGTCCGGTACTAGATGTAGCTTTTCCACCAGGGAAGATGCCTAATATTTACAACGCTCTGGTAGTGAAAGGTCTAGATGCTGTTGGTCAACAAATTAACGTAACTTGTGAAGTACAGCAATTATTAGGAAATAATCGAGTTAGAGCTGTAGCTATGAGTGCTACAGAGGGTCTAAAGAGAGGACTGGACGTGATTGACACGGGAGCTCCTCTAAGTGTTCCAGTCGGCGGCGCAACTCTAGGACGAATTTTCAACGTGCTTGGAGAGCCTATTGATAATTTCGGTCCTGTAGATACTGGCACAACATCTCCTATTCATAGATCCGCGCCTGCCTTTATACAGTTAGATACAAAATTATCCATTTTTGAAACAGGAATTAAAGTAGTAGATCTTTTAGCTCCTTATCGCCGTGGAGGAAAAATCGGACTTTTCGGTGGAGCTGGGGTAGGTAAAACAGTACTCATTATGGAATTGATCAATAACATTGCCAAAGCTCATGGAGGTGTATCCGTATTTGGTGGAGTAGGTGAGCGTACTCGTGAGGGAAATGATCTTTATATGGAAATGAAAGAATCGGGAGTAATTAATGAAAAAAATATTCCAGAATCAAAAGTAGCTCTAGTCTATGGTCAAATGAATGAACCGCCCGGAGCTCGTATGAGAGTTGGTTTAACTGCTCTAACTATGGCGGAATATTTCCGAGATGTCAATGAACAAGACGTACTTCTATTTATCGACAATATCTTCCGTTTTGTCCAAGCAGGATCCGAAGTATCCGCCTTATTGGGCCGAATGCCTTCCGCTGTGGGTTATCAACCCACCCTGGGTACTGAAATGGGTTCTTTACAAGAAAGAATTACTTCTACCAAAGAAGGGTCTATAACTTCTATTCAAGCAGTTTATGTACCTGCAGACGATTTGACCGATCCTGCTCCTGCCACAACATTTGCACATTTGGATGCTACTACTGTACTATCAAGAGGATTAGCTGCCAAAGGTATCTATCCAGCAGTAGATCCTTTAGATTCAACGTCAACCATGCTCCAGCCTCGGATCGTTGGTGAAGAACATTATGAAACTGCGCAAAGAGTTAAAGAAACTTTACAACGTTACAAAGAACTTCAGGATATTATAGCTATCCTTGGGTTGGACGAATTATCCGAAGAGGATCGCTTAAGCGTAGCAAGAGCACGAAAAATTGAACGTTTCTTATCACAACCTTTTTTCGTAGCAGAAGTATTTACAGGTTCGCCAGGGAAATATGTTGGTCTAGCAGAAACAATTAGAGGGTTTAAATTGATTCTTTCTGGGGAATTAGACAGTCTTCCCGAACAAGCCTTTTATTTGGTGGGTAATATCGATGAAGCTACTGCAAAAGCTGCGAACTTAACTTAGAAATGGAGAGCAAATTTAATAAATGACTTTAAATCTTTGTGTACTGACCCCCAATCGAATTGTTTGGGATTCAGAAGTGAAGGAAATTATACTATCTACTAATAGTGGACAAATTGGAGTATTATCAAATCATGCGCCTATTGCCACAGCTGTAGATATAGGTATTTTGAGAATACGCCTTAACGACCAATGGTTAACGATGGCTCTGATGGGTGGTTTT-GCT-AGAATAGGCAATAATGAGATTACTATTTTAGTAAATGATGCGGAGAAGGGTAGTGACATTGATCCACAAGAAGCACAAAAAAGTCTTCTAATAGCTGAAGCTAACTTGAATAAGGCTGAAGGCAAGAGACAAACAATTGAGGCAAATCTAGCTCTCAGACGAGCTAGGACACGAGTTGAGGCTCTCAATATGATCTCGTAACAA---GTTGGTGTAGCCTAATAATAAAAAATGAAA---------AAAGGGTGAATAAAAAAACTTATTAGATACCAGAATCTATGGTATCTAATAAGTTCTAGCTATACCTTACCTACTATTGGATTTGAACCAATGACTCCTGCCGTATGAAAGCAATACTCTAACCACTGAGTTAAGTAGGTCATTTATTATTATCCCAAAT-AAAAAAGTACCT-AT------CTATCAGATTAATTAATGG-------ATTATAAATAATATATATA---------------------------------------------------------TATATTACTTAATAAGCAATACCGACGTATGAATCAAAGAGATTGGGTCATGTAATATTCATCTTGACAAGAATTTATTTATCTAATATGATCAAATATGTATCAAAAGCAATAGGGCTATAGCTCAGTT-GGTAGAGCACCTCGTTTACACACGCGCCAATGTTTTTTCATAGGAGTCCATCATGTAATTTAAAGAGTTGATTTTATTGAGAAATCGATGTCTTACTCCGGGAACAAAATAAGAGAACAGTAGCCTGACAAAGGATTTAGCAAAGGATTTAGACGTCAAATGGAATCCATCAAGGATTTGAGATATTGATAAGGTGAATACTTAATCTATTCAATGCTAGGCATAATGAGTCTAGGGACCTC-AAAAAAAATTCTCTTTTCTTCCTATCTTATGAACTTTAAGGTGTATGAAGTTTCATTTCCTATTT----TATATTTTTATTTATTTAATTAGGTTGATAGAGAGTCCATTTAACTTAAGTTGATCCAGGCCAGAAGCATACCTACGTCAGGATAACCTTCTTCTTTGAAACACTTTGGTAGTGTTCTTAGATTTAATTA---GATCTAATCTAAATAATA-----AATCAGAACACAGGGAGTCATTTCCTTTTTCTTTCTTTAAAGAAAAAAGATGGTCGACTAACTGATATTTCTATCAGTTAATGAAAAAGCCCAATGC-AAAAAAAATGCACGTTGGGTCTTTGAAACAATTCAAATCATTTTGATAATAATAAGTTTGATCTGTTTTACCGAGAAGGTCTACGGTTCGAGTCCGTATAGCCCTAATATTCCTACGGATACTACTCATATTTAGTATCTAAATATCTGT-----------CATTA-----ATATTAAGAA--ATATATA---------TATTATTTCTATTTGACTATTTTAGAATAAATACTCCATTCCATATTACTAATGAATACTAGTCGTAATAGGACTACTAGAAAGACTTT-----TAGTAGTCCAAAGAATGAATAAATTTTTATTCGAATATAGTAATATTCGATAGAATAAT---------ATTAATA----TAAGTATGAGTATAC------TCAGATATTAGTCTCAATTTTATTAGAAAAAATGTAAACTTAATATAATACAAAGCA-------TTTCTATTTAGATTCAAAA--ATTAATCTAATAATTAGAAAATTTCAATTCAAATCGACTAAGAATTAATACTCATTCAGTATTTTTTCCACAT-----TCATAGGAGTACGTTTATGTTTTTGCTTTATGAATATGATATTTTTTGGACATTTCTAATAATATCGATCCTAATTCCCATTTTGGCATTTGCAATTTCTGGAATTTTAGCTCCGATTCGCAAAGGGCCGGAAAAACTTTCTAGTTATGAATCAGGAATAGAACCAATGGGTGATGCTTGGTTACAATTTCAAATCCGTTATTATATGTTTGCTCTAGTTTTTGTTGTTTTTGATGTTGAAACGGTCTTTCTTTACCCCTGGGCAATGAGTTTTGATGTATTGGGGGTATCTGTATTTATAGAAGCTTTAATCTTCGTGCTTATCCTAATTGTTGGTTTAGTTTATGCATGGCGAAAGGGAGCATTAGAATGGTCTTAATTCTTGAATATTTAGACAATCAAACAAAATATTGAGACAGTTATGAATTCCATTGAGTTTCCCTTACTTGATCAAAAAATGAAAAATTCAGTTATTTCTACTACATTAAATGATCTTTCAAATTGGTCAAGACTATCCAGTTTATGGCCGCTTCTCTATGGGACCAGTTGTTGCTTCATTGAATTTGCTTCATTAATAGGATCACGATTCGACTTTGATCGTTATGGATTGGTACCACGATCTAGTCCTAGACAGGCAGATCTTATTTTAACAGCGGGCACGGTAACTATGAAAATGGCTCCTTCTTTAGTTCGATTATATGAGCAAATGCCCGAACCAAAATATGTTATTGCTATGGGAGCCTGTACAATTACAGGAGGTATGTTCAGTACCGATTCTTATAGTACTGTTCGGGGCGTGGATAAGCTAATTCCTGTGGATGTCTATTTGCCGGGCTGTCCACCTAAACCGGAGGCCGTTATAGATGCTATAACAAAACTTCGTAAAAAAATATCTCGAGAAATCTATGAAGATCAAATTAGTTCTCAACGAGAGACTAGGTGTTTTACTACCAACCACAAATTTTATGTTGGACGCAGTACTCATACCGGCAATTATAATCAAGGATTATTCTATCAACCATCATCTACTTCAGAGATACCCTCTGATATATTTTTCAAATATAAAAAAGTTAAGTATCCTCCCACGAACG-----AAAAAGTGAATTAGACAGGATCTTTTTGTACAAAATGG---------AATAAGAAATAGAAAGCAAGTCAATCTTCAAAAATTTCATCGTA----ATGTAAATAAATGGTAAATACTTATACCAAATACCAAACTTATAAAAATACAAAAAAATGCAGGAGAAGTAAA----AAATGCAGGGTAATTTGTCTGCTTGGCTAGTTAAACATGGAATAGTTCATAGATCTTTGGGTTTCGATTACCAAGGAATAGAAACTTTACAAATAAAACCCGAGGATTGGCATTCGATTGCTGTTATTTTATATGTATATGGTTACAATTATCTACGCTGCCAATGTGCCTATGATGTAGCACCAGGGGGACTCTTAGCTAGTGTCTATCATCTTACGAGAATACAGTATAGTCTAGATCCACCAGAAGAGGTATGCATAAAAGTATTTACCTCAAGGAAAAATCCCAGAATTCCTTCTATTTTCTGGGTTTGGAAAAGCGCGGATTTTCAAGAAAGGGAATCTTATGATATGTTAGGAATCTCTTATGATAATCATCCGCGTCTGAAACGTATTTTAATGCCCGAAAGTTGGATAGGATGGCCTTTACGTAAAGATTATATTGCCCCCAATTTTTATGAAATACAAGATGCTCACTAAATGATAAAAATAAGAAGGTAATCTGCATTTGGACAACCCCAGA------------ATCTATACA-TTTTGTTAGAGATTAGACGAAATAAAATAATTGAAGTTTAACCAGCCAGAATAATGGAGGTTTCATTCATATCTTATTATGGATGGTAT--AAATAACAAAATTTATAAATACAATA---------CTATTCATTGAGAATCTCAATTTTGAATGATACTTATTTCGTATG-----AGCCAATAGGATGAACTGAAAAAGGTCTGCATCATTAACTATGTAAGATACATATCAACATCAATTATATATCCGGCTCC------GCAAAATAAAAAGTACGATCAAAGAAATGAAGAATATAGAAATACC----AAAAAAAAATAC-AAAAAAACGGACCGGATTTTTTTGTAATATAT----CTGAGATGAATTTTTACTATTCCCAACCTCTGAATTCGCCTAGATTCAACTTTTTGGTCTTTCAACCAACAAAGTAAACCATTTGAATATTGTTGAAATATTAACATTCTTT-TTAGAGCGCAGAAAAAAGCGAAACAAAATCGAA-----TAATTCATTTACATACTTTATATACCTAGAATATACATCTATTCTTTCTTCAT---CTAGAAAGAGAATATCTGTGGACACCTAGATAAAT----TATGTATGATAATCAAGACCACTAATAAATATA---------TATTATATCTATTCCC----------AAAATTCATTAAAATGAATATGGGAATAGATACTCATACAAATGAATCGCCGGGAACCAGATTTGAACTGGTGACACGAGGATTTTCAGTCCTCTGCTCTACCGGCTGAGCTATCCCGACCATTCTTGAGGCACTATCCTCATTTTAAGAAATTAGTTGAGTCTATGTCAACTAA-AAAAAAAAAAAGAGGATATAGGATA----AAAAATTAGAGAATAATAGGGGCTTTTGGGGATAGAGGGACTTGAACCCTCACGATTTCTAAAGTCGACGGATTTTCCTCTTACTAAAAATTTCATTGGTGTCGGTATTGACATGTAGAATGGGACTCTATCTTTATTCTCGTCTGATTAATCATTTCTTCAAAAGATCCATCAGACTATGTTGGAGTGACTGATTTGATCAATGAATATTACATTTTTTCTTCAAGTTGGAATTCATTTGATTCACATCTTTTGTGATCGAAATCGAATCGAAATATTTCCAAAAATAAGTTTGTAATTTTCATTA--------ATCAACTGAAATAGTATTTCAGTAA----ATATATATAAAC------ATATATATGTTTATCCTTGATCCTTTCTGGAATTTTTATAGAAGG-----ATTCATTTCCTAC------TGCGAAAGGAAATGTTAATGTTGTCAACTCCATTTGTTAGAACAGCTTCCATTGAGTCTCTGCACCTATCC------------AATTTTAACTTTCTGAACTTTTA--TTTTTTTGTTTTCGGAAAGCAGGATTTGGCTCAGGATTGCCCATTGTGAATTCCAGGGTTTCTCTGAATTTGAAAGTTTTCACTTGGTAAGTTTCCATACCAAGGCTCAATCCAATTAAGTCCGTAGCGTCTACCTATTTCGCCATATCCCCCC---TTTTTTTCTTTGAGATTGGGATCTCATTAGGATGTTTTTTCATT----TGTATTATGAGAATGTAATAC--------------------------------------------------------CTATTCCCATTTTG--AAAAAAAAAAAAAAGTTTCCTTCTATCATTGTTTAATTGATT------------------------TTCTTTCATCTATATTGGATAGCCA-----TATTTGGTCGAATCAGAAATGATTCTATTATCTCTGTA------------------------------------------------TTCGCAATTCAATATAGATAGATATATACCACATATCTATCTCTTTTTTATCTCCCCCC-TTCTATCATTTTTTGATAGAATTTGGAATACTCGAACGTTCGA------TTCTTTTTTCCTTAGAGCGGACAGATACCGACCCT---------ATAATTCTAATCTA--ATAT-----AAAAACTAAAAGCAAAAATCCATTTATTAATATTAATTTCGAATTCGATAGAAATATCGAATTTCTAATTAC--------------TTATTTA-TATATTTCAAATTAATTTCTTTTGATAATCCATCCAATTTTTTAGAATTCTAATGTAGAATTCTAT-TCTATAAC-----------------------------------------ATTATA-----------TTA-AT----------------------------------------------------------------------------TATATTATTTAATATTTTAATATAAATTACTTTGTCCTGTAATCTCATTATTCATTATAATAAGAATATTAT------------------------------------------AATATTCTTTTCAATTTGAAATCTAATCTACTATGACTAATATTAGTCATTATTTCAAAGATTGAAATAAATATTTGTATTTGAAATAG-----TATTTTACATATCTA-----TTATTTTTAGATT------------------ATAT-----TTATACATATTTAAAA------TAGAAGGTATTCTAGTTCTAGAATTC------TTATTATTAATTTAATT---------------------------------------------------------------------------------AA----------T--------------------------------------------AT------------AATATATA------------------------------------------------------------------------ATAATATATTA--TAGAAAAAATTGATTATTAAATAATAGATC-ATAA--------------------AAGAGAAGAGATAT------AATAAATAAGAATTA-----TGTGTTAGATGTAAATA-----TTTGATTTATTATTTA-------------ATA----TATATATTATAAAT------ATTTCTTTATCTC-------TTATATTTATTTGAATTTTTAGAGATGAAAACTAT-GTT----ATGAAATGAAGAGCTAATAAATATAAATAAACAATTAATAAGTAATATACCCGTAGTTTATGAAAGAATTCATATGCATACACAATTTGTGTTATGTGAGCCCGCTTAGCTCAGAGGTTAGAGCATCGCATTTGTAATGCGATGGTCATCGGTTCGACTCCGATAGCCGGCTTTTCTCTATTTATTTTTATTTTTTACATAATGGAGAATGTC--TTTTT-----------------TTTTATTTTCTATAATACAATAGAATAAAA-------TTCGGATAATGATAGAATCTCTCTAATTCTTCTTT--GTAG-----TGCAATACTTTAGTAGATTTCGCTTCATTTATGATATTTGTCAGTTAGTTTAGTTTTAATTTTTCTTTATGAGATTTTCCATTTTAAAAAGGAGTGTTTATGTCACGTTACAGAGGACCTCGTTTCAAAAAAATACGCCGTCTGGGGGCTTTACCAGGACTTACTAGTAAAAGGCCTACAGT---------CGGAAGCGAACTTAGAAATCAATCGCGTTCCAGTAAAAAATCTCAATATCGTATTCGTTTAGAAGAAAAACAAAAATTGCGTTTTCATTATGGTCTTACAGAACGACAATTGCTTAAATACGTTCGTATCGCTGGAAAAGCGAAAGGGTCAACCGGTCAAGTTTTACTACAATTACTTGAAATGCGTTTGGATAACATACTTTTTCGATTGGGTATGGCTTCGACTATTCCTCAAGCCCGCCAATTAGTTAATCATAGACATGTTTTAGTTAATGGTCGTATAGTAGATATACCAAGTTATCGTTGCAAACCTCAAGATATTATTACAGCAAAGGATGAACAAAAATCTAGAACTCTGATTCAAAATTCTCTTGAATCAGC---------CCCCCGCGAGGAATTGCCAAACCATTTAACTCTTCACCCATTCCA----------------------------ATATAAAGGATTAGTCAATCAAATAATAGATAGTAAATGGGTTGGTTTGAAAATTAATGAATTGCTGGTTGTAGAATATTATTCTCGTCAGACTTAAACCTAATTAAAATAACAAGAATTTTTATCCGAGTATTT-CCCCCATTCTTATATAGACGTGGGTATTGGAAAATTTTTATTCCTTGCCCACTTTTTCCACTATTTTCTGTATTACAG--------AAAGAAATTAGGATTAGGAATATATAATCCATATCAAAG------TTGGAA-TAAGGGTATCCATTGTTATTTCACAAATTGCCGTAAGTAACATCGATGAATTGGGT----AT-AAGGTGAGGAAAGAGAGGGATTCGAACCCTCGGTAAACAAAAAGCCTACATAGCAGTTCCAATGCTACGCCTTCAACCACTCGGCCATCTCTCCTACATAATGATTATGCCCAGAAACCGAGTGAATAGTGATTCATATTCCATTGGGGTCGGCGCACACAATAT--------AAAAATAGAAAGAAAAAGTTTTTATCAAAAAAAAAAAAC-CTCCTTCGAGGCCGGGCCTAGGCTAAAGTAAAAAGTAATTTGATTAAAAAGTCCGTTTTTACGTTATTTCGTACTGTATTGTACAATTCCTTTGTTTGGGGGA-TTTTTTTATCACGCGATAAAA----AATGAAATTATAGAATGGATTGCTACCTATGTCTAGAAATGGAAATTTTATTGATAAGACCTTTTCCATTGTAGCCAATATCTTATTACGAATAATTCCGACTACTTCAGGAGAAAAAGAGGCATTCACTTATTACAGAGATGGTGCGATTTGATTATC--TTTTTTTTTACCAATCTCAGTCTTAGGAGAAAGATACATTCTTCCGAGAGAAAGAAAAAAATTTTG---AAAAAAACCTACGCTTGCTGAAGGTGAAGTTTGGAAATAAAACGATTAATTCCTTCTGTCGTGTATCCCCGATTAATGCAGCCTCATATGCTTCAATTTTAGATTGATAGTATTAAGCGAAAGGTTATACCTTTATGGGGTTAGGTCAACCCTACTCCACTAG---------GCGGCATGGGGGAAGAAGCACTACGCTTAGGAATCAACAATACGAGAAAACTTTGT-AAAAAAAACCTTCCTTTCTTATCCGGATCGGGACTAACAAGAATGGTTGGGACAATAAACATCCATCTCGTTCGTATTTTGGATACCCATATAACCATCGAAGACTGTTGAAGTGACTAATTCCGGGAAATTTAGCGGCGTTGAGGACAAAGAAATTGTTGAAGTGACTATTTATCTAGTAATAACATACTTGATGTTAAGAAAAGATCCTAGACAGGAAGGTTGGCTAGAGATTTCGTGTAAAAACACTAGTCCCACTCAGTTGATAATGACAATATTGCAATTGTTTTTGCTTCTATATTTATCATATC---ATTATACACATAAAGGAGGAGCCGTATGAGGTGAAAATCTCATGTACGGTTCTGGAACGGAGATTCATTGAACCGAATGACGACCGTAACGGATGTCGGCTCAATCTGAAGGAAATTATGCGGAAGCTTTACAGAATTATTATGAGGCTATGCGACTGGAAATTGATCCCTATGATCGAAGTTATATACTTTATAACATAGGCCTTATCCACACAAGTAATGGAGAACATACGAAAGCTTTGGAATACTATTTTAGAGCACTCGAACGAAACCCGTTCTTACCTCAAGCTTTTAACAATATGGCCGTGATCTGTCATTACGTGCGACTATCTCCACTATAGAATAGAAAGAAAAAAGAAAAGAACGAG-----CAAATCCGCTAATACTA-----ATAATATAAATAAAATATTATATTAG---AAAAAAA----AATAAAATAGGCTTTCTACATATATATCGTTCG----AAACAACGATTTTTATCAGCTGTAGCAAAGAAAGAAACTTCATAGAAGTCGAAATATGAAGAGATATATGCCTAGATACTTTTTTTCTATGGAT----AAAAGATCTAATTGATAGAGGAAGCACCGTAAAGATCAATTAACAAGGTTTTT----GGCCGATACAACAAGAACTG-----------CTTACTTATATCATGATAGAAGAGTTAGGAATCTACTTATGTAATAAAGTTGATCCCCTAAGCTTTTGAGCAGCGGTGTAGTATCAGATCCCAAAGATAGTAAGTCTTTTCTTATG-----AAGAAAAGTCTTTCTCAAAGATTCTATAGAAATTTAGATATCATATATTTTCATATATGATATATGAAATCGAGATAGTTACCTGTCAGAAAC------TTATAATAAGAGTGTTAATGGCGATG---CTTTATTCTTCTGAAGGTAGGAGAAAAGATAAAACTATAAAAAAGGATTAGATTAAATTATTTATTAATCCAAATTCAAGTTTGAAACTCATGTAATTAACCTCTTTTCTTTTGTTTTATTCC-AAAAAAAATGGAAG---------ATCAAAAGAATTGACTGTTGAGCCGTATGAGTCAGGAAACTCTCAAGTACGGTTCTAAGGGAAGGAATTTACTCACCTATTCCGACCGCGGAGAACAGGCCACTCGACAGGGAGATTCTGAAATTGCGGAATCTTGGTTTGATCAAGCTGCTGAATATTGGAAACAAGCTATAGCCCTTACCCCTGGTAATTATATTGAAGCACAGAATTGGTTGAAGATCACAGGGCGTTTTGAATAAGAACACTCTGTTTATTTTTCTATTCTAATTTATTAAT---ATT---TTATTCTGTATATCTTCTATATTATCTAAAGAGAGACAATATAGAAGATATACAGAATCCATC--------TATATATTTCTTTCTATTTCTCTAT-----------TTAGAATTTATATA----------------------------------------------------------------------------------------AA-----------ATTCTT-------AATCTATATTGAA------------TATATTTATTTGTTATAGTTGTCCCAATCCCAA--------------------------------------------------------------------------------------------------------------------------------------------------------------------------------------------------------------TAGAAATACCCATA----TGTTCCCTAGTAATC----CTAAGAACTGCTCACGTGATTTGAA----ATTTATTCTAATTA-----------------AATAAGAATATTTTGTATG-TAAGATATGCAACAAAGACAAAAAGTGAAATTAATTCCAT---CTAGCAACCTCTAAGTGAAATCTGAATAAAATAGGTTGGAC-AAAAAATTATTGAACGTCATAAAATTCAAAGTCCAGCAAAAATTTTTGAAGATTTTAAAAAGGTCCGTTGAGCGCCTTACTGCTATGTCATAATAGATCCGAACACTTGCCCCGGATTAACTTCCGGATCATAATTGTTCTAGTGAATAACTAAAGAAAATATAGAATAGATAGATGGGAGATAGAAGAGAAAGAAATTCAATATAAACATCTCTCCGAAGTTCACTAATTATCTTTTATGTTGGCGGGTCTCTTTGTATGTGTTGTCCGGAAAGAGGAGGACTCAATGATTAAAGAGGAGGACTCAGTGATTATTCGTTCGCGGAAACCAGAAGTCAAAATTTTGGTAGATAGGGATCCCATAAAAACTTCTTTCGAGCAATGGGCAAAACCCGGTCATTTCTCAAGAACAATAGCTAAGGGACCTGATACTACTACTTGGATCTGGAACCTACATGCTGATGCTCATGATTTCGATAGCCATACTAGTGATTTAGAGGAGATTTCCCGAAAAGTATTTAGTGCCCATTTCGGGCAACTCTCCATTATCTTTCTTTGGCTGAGTGGCATGTATTTCCATGGTGCTCGTTTTTCCAATTATGAAGCATGGCTAAATGATCCTACTCACATTGGACCTAGTGCCCAGGTAGTTTGGCCAATAGTCGGTCAAGAAATATTGAATGGTGATGTAGGCGGAGGTTTCCGAGGAATACAAATAACCTCGGGTTTTTTTCAGATTTGGCGAGCATCTGGAATAACTAGTGAATTACAACTCTATTGTACTGCAATTGGTGCATTGGTCTTTGCAGGCTTAATGCTTTTTGCTGGTTGGTTTCATTATCACAAAGCTGCTCCAAAATTGGCTTGGTTCCAAGATGTAGAATCTATGTTGAATCACCATTTGGCAGGGCTACTAGGACTTGGGTCTCTTTCTTGGGCAGGACATCAAGTACATGTATCTTTACCGATTAACCAATTTCTAAACGCTGGAGTAGATCCCAAAGAGATCCCACTTCCTCATGAATTTATCTTGAATCGGGATCTTTTGGCTCAACTTTATCCAAGTTTTGCCGAGGGAGCAACCCCATTTTTTACCTTGAATTGGTCAAAATACGCGGACTTTCTTACTTTTCGTGGAGGATTAGATCCACTAACTGGTGGTCTATGGCTGACCGATATTGCACATCATCATTTAGCTATTGCAATTCTTTTTCTTATTGCCGGTCATATGTATAGAACTAACTGGGGTATTGGTCATGGTATAAAAGATATTTTAGAGGCCCATAAAGGTCCATTTACAGGCCAGGGTCATAAGGGTCTATATGAGATCTTAACAACGTCATGGCATGCTCAATTATCGATTAACCTCGCTATGTTAGGCTCTTTGACCATTGTTGTAGCTCAACATATGTATTCTATGCCTCCTTACCCATACCTAGCTACTGATTATGCTACACAACTGTCATTGTTCACACATCACATGTGGATTGGTGGATTTCTCATAGTTGGTGCTGCTGCACATGCAGCCATTTTTATGGTAAGAGACTATGATCCAACTACTCGATACAACGATCTATTAGATCGTGTCCTTAGACATCGCGATGCAATCATATCACATCTCAACTGGGTGTGTATATTTTTAGGATTTCACAGTTTTGGTTTGTATATTCATAATGATACCATGAGTGCTTTAGGGCGCCCTCAAGATATGTTTTCAGATACTGCTATACAATTACAACCCGTCTTTGCTCAATGGATACAAAATACCCACGCTTTAGCACCCGGCACAACGGCCCCTGGTGCAACAGCAAGCACCAGCTTGACTTG---GGGGGGTGGTGATTTAGTGGCAGTGGGCAACAAAGTAGCTTTGTTACCTATTCCATTAGGAACTGCAGATTTTTTAGTGCATCATATTCATGCATTTACAATTCATGTGACGGTATTGATACTCCTAAAAGGTGTTCTATTTGCTCGTAGCTCACGATTGATACCGGATAAAGCAAATCTTGGTTTTCGTTTCCCTTGTGATGGGCCTGGAAGAGGAGGGACATGCCAAGTATCCGCTTGGGATCATGTCTTCTTAGGACTATTTTGGATGTACAATTCAATTTCGGTAGTAATATTCCATTTCAGTTGGAAAATGCAGTCAGATGTTTGGGGTACTATAAACGATCAAGGGGTAGTAACTCATATCACAGCAGGAAACTTTGCCCAGAGTTCCATTACCATAAATGGTTGGCTCCGCGATTTCTTATGGGCGCAGGCATCCCAGGTAATTCAATCTTATGGTTCCTCATTATCTGCATATGGTCTTTTTTTCTTGGGTGCCCATTTTGTCTGGGCTTTTAGTTTAATGTTTCTATTCAGTGGACGTGGTTATTGGCAAGAACTTATTGAATCTATCGTTTGGGCTCATAATAAATTAAAAGTTGCTCCTGCTACTCAGCCTAGAGCCTTGAGCATTGTACAGGGACGTGCTGTAGGAGTAACCCATTACCTTCTGGGTGGAATTGCCACAACGTGGGCATTCTTCTTAGCAAGAATTATTGCAGTAGGATAATGGCTAGGAGGATTTGAAAAGCATTATGGCATTAAGATTTCCAAGGTTTAGCCAAGGCTTAGCTCAGGACCCCACTACTCGTCGTATTTGGTTTGGTATTGCTACCGCACATGACTTCGAGAGTCATGATGATATTACTGAGGAACGTCTTTATCAGAATATTTTTGCTTCTCATTTCGGACAATTAGCAATCATTTTTTTGTGGACTTCCGGGAACCTCTTTCATGTAGCTTGGCAAGGAAATTTTGAGGCATGGGTACAGGATCCTTTACATGTAAGACCGATTGCTCATGCAATTTGGGATCCTCATTTTGGTCAACCGGCTGTAGAAGCTTTTACTCGAGGGGGTGCTCTTGGCCCAGTGAATATCGCTTATTCCGGTGTTTATCAGTGGTGGTATACAATCGGTTTACGAACTAATGAGGATCTTTATACTGGAGCTCTTTTTCTATTATTTCTTTCGGTCATATCCTTACTAGCGGGCTGGTTACACCTACAACCGAAATGGAAACCAAGCGTTTCGTGGTTTAAAAATGCCGAATCCCGCCTCAATCATCATTTGTCAGGACTATTTGGAGTCAGTTCCTTAGCTTGGGCAGGGCATTTAGTCCATGTCGCTATTCCGGGATCCAGAGGAGAAAACGTTCGATGGAATAATTTCTTAAGTGTATTGCCACACCCTCAAGGATTAGGTCCACTTTTTACAGGTCAGTGGAATCTTTATTCTCAAAACCCCGATTCCAGTAATCATTTATTTAGTACCTCCCAAGGGTCGGGAACTGCCATTTTAACACTTCTCGGGGGATTCCATCCGCAAACACAAAGTTTATGGCTGACCGATATTGCACATCATCATTTAGCTATTGCAATTCTTTTTCTCATTGCTGGTCATATGTATCGAACTAATTTCGGTATTGGTCACAGTATAAAAGATATTTTAGAAGCCCATATTCCTCCCGGGGGTAGATTGGGGCGTGGACATAAGGGTCTTTATGACACAATCAATAATTCAATTCATTTTCAATTAGGCCTTGCTCTAGCCTCTTTAGGGGTCATTACTTCTTTGGTAGCTCAACACATGTACTCTTTACCTTCTTATGCGTTTATAGCACAAGACTTTACTACTCAAGCTGCGTTATATACTCATCATCAATACATTGCAGGATTGATTATGACAGGGGCGTTTGCTCATGGAGCTATATTTTTTATAAGAGATTACAATCCCGAACAGAATGAGGATAATGTATTGGCAAGAATGTTAGAACACAAAGAAGCTATCATATCCCATTTAAGTTGGGCCAGCCTCTTTCTGGGCTTCCATACTTTGGGACTTTATGTCCATAATGATGTCATGCTTGCTTTTGGTACTCCGGAGAAACAAATCTTGATCGAACCTATATTTGCCCAATGGATACAATCTGCTCATGGTAAAACTTCATATGGCTTTGATGTACTTTTATCTTCAACAAATAGTCCGGCGCTCAATGCGGGGCGAAGCATATGGTTACCTGGTTGGTTAAATGCTATTAATGAGAATAGTAATTCTCTATTCTTAACAATAGGTCCTGGAGACTTCTTGGTTCATCATGCTATTGCTCTTGGTTTACATACAACTACATTGATCTTAGTAAAAGGTGCTTTGGATGCGCGTGGTTCCAAGTTAATGCCGGATAAAAAGGATTTTGGTTATAGTTTTCCTTGCGATGGTCCGGGACGAGGTGGTACTTGTGATATTTCGGCTTGGGACGCATTTTATTTGGCAGTTTTCTGGATGTTAAATACCATTGGATGGGTTACTTTTTATTGGCATTGGAAGCACATTACATTATGGCAGGGTAATGTTTCACAATTTAATGAATCGTCTACCTATTTGATGGGATGGTTAAGAGATTATCTATGGTTAAATTCTTCACAACTTATCAATGGATATAACCCTTTTGGTATGAATAGTTTATCAGTCTGGGCGTGGATGTTCTTATTTGGACATCTTGTTTGGGCGACTGGATTTATGTTCTTAATCTCATGGCGCGGATATTGGCAGGAATTGATTGAAACTTTAGCATGGGCTCATGAACGCACACCTTTGGCTAATTTGATTCGATGGAGAGATAAACCAGTGGCTCTTTCCATTGTGCAAGCAAGATTGGTTGGATTAGTCCACTTTTCGGTAGGTTATATATTTACCTATGCAGCTTTCTTGATTGCCTCTACATCGGGTAAATTTGGTTAATTTCAT---------------------------------TCATTTCTTTCTATGAACGAAAGGGAACCACCTTATTATTTAATATTATT-----T--------------------AATATATTTCTACATCTAGGATCTGACTTCTATCATTGATACTAATAGGAAAGAAATGAACCACCATGGCAAAAAAAAGTGTGATTGAGAGAGAGAAAAA------------------------------------GAGGAAAAAATTGGAACAAAAATATCATTTGATTCGCAAATCTCTAAAAAACGAAATAAGCAAAGTTTCGTCATTAAGTGAAAAATGGGAAATTCACGCAAAGTTACAATCACTCCCGCGTAATAGTGCACCTACACGTCTTCGTCGACGTTGTTTTTCGACCGGAAGACCGAGAGCGAATTATCGAGACTTTGGATTATCTGGACACATACTTCGTGAAATGGTTTACGAATGCTTGTTGCCCGGTGCAACAAGATCAAGTTGGTAAGAATAAAAAATTTTCTTCATTTT----------TATTTTATGATCAGCGATCATAGGACGGTCCCTTTACCATTCTGTATAAATGGTTTATTCTATTTGTACAGATA----TGGTGGAGGGGCACATTCCATCTTTGTTTTCCATTAATTAGAAATTCTTCTCTTTATCGCGGGGTAGAGCAACTTGGTAGCTCGTAAGGCTCATAACCTTGAGGTCACGGGTTCAAATCCCGTCTCCGCAACATTTTTGATAAAAACTGGAGTTCAA----------AAAGAACTATACTATCACAGTCAACTCTATAATTTAATTG------------AAATCTTTTATAAAAGATA--------------------TTACTAT-TATTAT----TCAATCAATTTCAATACATAA-AAAGGCAGGGGCGGATAGCGGGAATCGAACCCACGTCTTCTCCTTGGCAAAGAGAAATTTTACCATTCAACTATATCCGCATTTTTATTTTTCTCGTCCTTGTACGTAA------TATATTGATTCTAGTTGTGCAGAGTTGTGTCTA-----ATATCATA-----TCTATTAGGGATAATTAATAAAAGTCGAAATAGAATAT------TT----TCTA-TTCTATA-TAAGT------------------------ATATAATATCTTATTC----TTTTTTTTTTTCAAGAATCGAA---------------TTGAAA-ATAGTA-----TTATTTATTAATTTT---------------------------------------------------------------------------------------------------------------------------------------------------------------------------------AATTAATAAGATAAAAATATTA----ACATACATAGTCTTTCAAAAATCTATTTCTAGACTATATATAT-----ATTTATAGACTAGTTCAAAT------------AATTGAATATATTGAGTAGAATATATAATTC-----CAATAGAAGAAGTTTGACCCCTCCCTATTCCCTATAATAATAATGTTTTAGTTTTCTTTATT----TGTGGGGTCTTCTATATTCCTTTTCATGTGCCTCACAACCCT-----ATTC-GGGGGGAGGGGTCATTTCGTT-----TTTTGATCTAGAATGAATAGTTTCAAGAGATGAGAGAATTAAGAATACCCACTAGAAATACTAATCCAATCCATAATGATGTACCGGAAAATACAACATTTTTATTACTAGACCAACCATCAGGAGAAGCAAATACTACAGGTACACCAATCAATAAAATGGATGAAGTAGCTATTAATGCAAAAACAGCTAATTGGAAAGCAATAGTCATGTTTCTAATCCTCCAATTTACCAACA-AAAGAACTATACCATTTGATCCCCAACCCC-TTTTTAATCGAC-----------AAAAAATTTGTAGTGGAATAAAAAATGCAACGCATTATGGAGGGTTTTATCCTGAATCCGAATCCATTGATTTTATATGAGACCCCTTTTGAGACATGGATCAAG-AAGGGGTACTTTTTTTTTTACTTCAC-AAAAAAAAGGACATGCTGGATCATGC----ATATATATACGGATAGAGAACTAGACCATTACC----ATAG-AT------------------------------------AGATAAAAAGTGTATCAATCCGTATGGTCATGTTCT-----------------------ATTCAGTGGAATAGAGATAAAATAGAAATTAGCTTTTGGAGAGATGGCTGAGTGGTTGATAGCTCCGGTCTTGAAAACCGGTATAGTTCGAAACAACTATCGAGGGTTCGAATCCCTCTCTCTCCTTTTTCTTGACGAATGG-TTTTTTTTATTGATTTAGGTTGGCTCGGTTTTTTCGGGCTCGGCTATATCACCATTTAGCCGAGCCCAAAAAAATAAAAAT-----------------------------------------------TTCAATATGATCTGCTCGACTCAACCCAATATGT----ATTGTAAAATCAAAGTGATTCTTACGTCAAGCATTGGATTTCATG-------TCTCAATTAAGAGGAGTCATGGAAAGAACAGGTTCAAAATCTCGATCAATTCCTTTTTCAAATCCTGCGGCAGCTGCGCGAGCTCTTCCCGCGTGCCATAAATGACCTACGAATAGGAAGAATCCTAGAACAAAATGAGAAGTAGCTAACCAACTTCTAGGAGAGACATAATTGACTGCATTAATCTCTGTAGCGACGCCACCCACGGAATTTAAAGAACCTAAAGGAGCATGAGTCATATATTCCGCTGAACGACGTTCTTGCCAAGGCTGTATGTCTTTTTTCAGTCTACTCAAGTCCAAACCATTTGGACCCCTTAGAGGTTCTAACCAGGGAGCACGCAGATCCCAAAAACGCATAGTTTCGCCCCCAAAAATAACTTCTCCAGTCGGAGAACGCATTAGATATTTACCTAAACCGGTAGGTCCTTGAGCAGATCCCACATTAGCTCCAAGACGTTGGTCTCTAACTAGAAAAGTAAATGCTTGAGCTTGAGAAGCTTCTGGTCCAGTGGGACCGTAAAACTCACTAGGATAAGCAGTATTATTAAACCAGACAAAGCAACAAGCTATAAAACCAAAAACGGATAAAGCAGCTAAACTATAAGACAAGTAAGCTTCTCCCGACCATACTAGTGCACGCCGAGCCCATGCAAAGGGTTTGGTTAAGATATGCCAGATTCCACCAAGTATACAAATGGAACCCAACCATACATGTCCTCCAATTATGTCTTCCAAATCGTCCACACTAACAATCCAGCCTTCTCCTCCAAAAGGAGATTTTAGTAAATAACCAAATATAATACTTGGATTAAGGGTTACGTTAGTAATTTTTCTTACATCTCCCCCTCCCGGAGCCCAAGTATCATATATACCCCCAAAATAAAAAGCTTTAAATACTAGAAGAAAAGCCCCTATACCTAACAAGATTAAGTGAATACCTAAAATAGTAGTCATTTTATTTCTATCTTTCCATACATAACCAAAGAATGGAAAAGATTCTTCAAGAGTCTCAGGTCCCAGAAGTGCATGATAAATACCGCCAAAGCCCAATACTGCGGAGGAAATTAAGTGAAGTACTCCAGACACAAAGTATGGAAAGGTGTCTATAACTTCTCCTCCAGGACCTACCCCCCAACCTAGAGTAGCTAGATGGGGAAGTAAAATTAAGCCTTGTTCATACATGGGCTTCTCGGGTACGAAATGAGCCACTTCAAATAGGTTCATTGCTCCGGCCCAGAATACTATTAATCCGGCATGGGCTACATGGGCTCCCAGTAGTTTACCCGATAAATTGATAAGTCGGGCATTCCCGGCCCACCAAGCAAAACCGGTAGTTTCTTGGTCACGGCCAGTTAAAGCTAAAGTTCCATTAAAGAGCGTTTCCACGTGGTAGAACCTCCTCAGGGAATATAAGGTTTTCATGAGGCTGATCTTGAGCCGCCATCCACGCACGAATACCTTCGTTTAAGAGAATATTTTTGGTATAGAAAGTCTCAAACTCCGGATCTTCCGCTGCGCGGATTTCTTGAGAAACGAAGTCATAGGCACGTAGGTTCAGGGCCAGACCGACTACTCCAAGAGCACTCATCCATAAACCAGTTACAGGTACAAATAACATAAAGAAATGTAACCAACGTTTATTGGAAAAAGCAACCCCAAAGATTTGGGACCAAAAGCGGTTAGCGGTGACCATTGAATAAGTTTCTTCAGCTTGAGTTGGGTTAAAAGCACGGAATGTATTTGCACCATCACCATCTTCAAATAAAGTATTTTCTACGGTAGCACCATGAATAGCGCATAGTAGGGCAGCACCCAATACACCAGCAACTCCCATCATATGAAATGGGTTCAATGTCCAGTTATGAAAGCCTTGGAAAAAGAGAATGAATCGAAATATAGCTGCTACACCAAAACTAGGCGCAAAGAACCAACCAGACTGACCCAGTGGATAAATTAGGAATACAGAAACAAAAACAGCAATTGGACCAGAGAATGCGATTGCATTATAAGGCCGCAATTGAACAGATCGAGCAAGTTCAAATTGACGTAACATAAAACCTATTAATCCGAAAGCACCGTGGAGAGCAACAAAAGTCCACAGACCACCTAATTGACACCAACGGGTAAAATCTCCCTGTGCTTCAGGACCCCACAGTAACAACAAAGAGTGTGCTAAACTATTAGCAGGAGTAGAGACTGCAGCAGTTAAGAAGTTACAACCTTCCAAATAGGAACTTGCCAATCCATGGGTATACCATGAAGTTACAAAGGTGGTACCTGTGAACCAACCCCCCACGGCGAAATAGGCGCAAGGAAAGAGCAATAGACCAGACCAACCCACAAAAACGAAACGGTCCCTCCGTAACCAGTCATCCATAATATCAAATAAATCATTTTCATCTTTGGTAAATTTACCAAGAGCTATAGTCATAGTGATCCTCCTATTCAACTACTTCAACCATTTCCGAACACCTCATAGCATTTTC----AGGGATGGGACCTTCGAGGCTTTTTTCATTTTATATATG----------ATTTCTCGTAGACTGTCCCTTCTTT-ATCTAATAGGTTTCGAATAGAAAAATCCTTTTTTAGTCTGCTGATACCTAACCTAGGTCAAATCCATGAACTTAATTACTTTCTATTCTTTTAAATACCCTAAGCCATGAATCAGTAATTGTCTTATGACTCGTAAACCAGATAA----------------------------GATCTACTATTCTCCTTTTATCAAATAATCTTATTTA----TTCTTGAATCTTCTTCGTGAAATAAAAAGAAATAGTTAAT----------------------------------------------------------------------------------------------------------------------------------------------------------------------------------------------------------------------------------------------------------------------------------G----GAT--------------TTTTCTATTATTT----TTATAGATATAGATCCGAAAATAAATAATAGAAATGTAATTTGATCTTTTCTTGTATTCG-------GAAAAAATATATTTT-AAAGTCAAATGAGTTGTATGTTGGAACTTACTTACAAAAAGCCCTTCTGCATAAAGTAGGGGAGTAGCAATTTATTCCTATCG----AAAAAAAACCTCTAGGAACAATAAGATTGAATCAGAAATATCGACAGATTCTTACGGAGTCCAAAC-----CAAAGAGATATTAAAAACAAAAAAAGATCCACTGTTCGAATTTCATTTCTATCCAATTTGAATATCAGAATAGTAGATATAGTTCTGATTCAATGGGTTAGGTCCACTTAC-TTTTTTTTTAGAATTTTTCCCATTTTTTTGATTGGAAT--AAAAAAAAAATAGGACTATCTGACAATTATAGGAGATATCACATTCTAAAA-AAAGATAAGAATAT---------AT---A------------------TTAAAGAATATA----TA--TTATAGAAATAATTATATAT-------ATAAATAAGAATATTTGACTTTCTAACTAGAATT--------AGTTTACTACTAGACTCGAAT------A---------ATTAGCATAATCA--------TAATA----ACTTA-------TTAGAATTAAGAAGTTAAAAATTCCA-------TTTTTTAATGAAATTATACTAT-TCCTT-AAGTTTTTTATTTTAGTTACAAACGGAAACT-----TCTT----------ACAAATATCAAGAAGATCTCTCAAATAGGAATACTACTCTTGGCATTTTATG--AAAAAAAAGTAAAAAGCCCCTTATCGGATTTGAACCGATGACTTACGCCTTACCATGGCGTTACTCTACCACTGAGTTAAAGGGGCCTCATTTGATTCAATTCCGAAATAAGGAACCAGCCC-----ATATGAGTTTACTACA----TCTATT----------TGTTACTGCATATAGTTAT----TAT------ATATAATA-AATACGAAT-------------ATTTGTTACTGCATATAGTTTC-----TTAATA-------TATAAATAAGATTAGAAT--------------------------------------------------------------------------ATATTTACATAGATCTATTTTTTGTACAT----AG-------TTAAGGAATAAAAAATTGGATTGACCTAGTAATATGAATAGAGTATAGTTAAAAAATGATTTTTATTGGATTTTATAATGATAAATAAATATCAATGGAATGAATTTGTTCAAAACCGATTCGAATTAAAGTCATCCTCATCATAACACGAAATTCATTTCTTTGATATATGTACCCATTACACTAATTCAAATATTTCATCGAATCATATCACTCCATTATATTGACAATTTCAAAAAACTGTTC-------------------ATACTAGGAACATAGTATAATGGCGGTTGGGCAAGTATGCCCCCATCGTCTAGTGGTTTAGGACATCTCTCTTTCAAGGAGGCAACGGGGATTCGACTTCCCCTGGGGGTAGGTTACTATGAAAGGAAATTGATCAATCCGGGATTATCAATTAACGACTGAAATTGATTCTTCCTGGGTCGATGCCCGAGTGGTTAATGGGGGCGGACTGTAAATTCGTTGACAAGATGTCTACGCTGGTTCAAATCCAGCTCGGCCCAAAAATTTGATGATCCACCATTT------------------------GTTGTTTTATGAAAATGACCGATGTGCTCGGATACGTACGT-----ATTACATATTTTTTCTACA-------AATTAGGATTTTGCTAAATTCCGTACAGAATCTTTAAGTATAAAGTCTAAGGAAAACTTTAAAGT-AAAAAAAAAAAAAGACTC-TTTTTTTTTTTTTCATTGATTAATTTTTCAATTGATTTGGCAATAACGAACGGATTACGAGTAATCCGTGTCGATCTGCGCTAAAGTGCAGACCCATATATAT-------------------------------ATTTTATATCAATATATAAAAAAGCCCACCTCTTTCAGTTACAGTA------CAACGGTTGAATCTCAAATCAAATAGAACAAATAGAAA-----AAAGGGGTTTGAATTAAATTGTAAGAA----TATGTATGCTATACGATTTATTCCCTGGGATTGTAGTTCAATTGGTCAGAGCACCGCCCTGTCAAGGCGGAAGCTACGGGTTCGAGCCCCGTCAGTCCCGATGGATATAAATACAATCAAAAAAATATTATTTATAACAGGGACCCCCCCC---TTTTTTTTATTTCTTTTTTAGTTTAAGGTATAAAA-----------T-----ATATAATCTAA---ATAATAAAGTAAAGGTTC----CGATGAAGAAAGAAATAAAAA-AAGGCATTTTGGATTGCATCAGAAAGTAAAA--TTTTTTTATTTGGTATGGATAAAAGATCTTCCTATGTTATACTATTAAATTCTCGACTATGAATCGATTTGATAGCTCAG-----ATATTGTTCTTCGTGATATTGATTCGATTTGATATCATCGAAATAAAATCGATACCATTGAATTTACCGCCGAAAGATTGAACACTTATATGGGATTAAATCCCGAAGTATTAATTTTATTAGAAATTAAAGAGAAAGAAAACATAGAGATTATGGAAGTAAATATTCTCGCATTTATAGCTACTGCACTCTTCATTCTAGTTCCTACTGCCTTTTTACTTATAATTTACGTAAAAACGGTAAGTCAAAGTGAC----TAA-------TTTTACT------TAAAAATGACTTCTGATTTCTTATCAATGCAATGATTGATAATGATTGAAT--AAAAAAAAATGAAAAAAGGATTTCAATTTCGGTTCTTAGTTTTAAATGAAATGATCAG------ACTACAATCAGCAAAATTTTATGAAATTCA-----TATAGTATAGTCGAAAGAAATCAAATCTATTTCTTTCGACTATAC------TATCTATTATGGTAGTCTATAAAGTTTGACTCTATGTTTTATTGATTTG----AAAAAATAAAAGGGTTTAATATGTACCAATCCATCTATCTATATCTATATCTATAAATAAATATTTATTTTCATATTAATAC-------TATCTATAGATGGCTATATATCGATATAGAATTTTTCTATTTCTGATTCTTTTCAGAGTCCCGGTATC------------ATAT----TC-----------------------------GGTAGGATATTTAA--------TATAATTTCTTA----------TATTATAAATATAGTATTTTAGCATTC-AAAAAATGAATTGATTAAATAATTGACAGATGATCCGGGGGTTCCACGAATTCTATGGAAAAAGTTTTTCATATTTCGAAAAGATTGGTAGT-----AACCAGTTCATCGAAATAGACATCTTAGAAACAATTTGGTTGGAAT----GGGAATCCATTTCCCATTATTTGTATTCCCTTGACTTTAAAAATACGAAGATGGTTACAATTCAAATATTTGTTTGATTGAAAGAGTATTTTCAATATTATAC---------ATTATACATAGAATACATTCCACCACTGGAATACAATAGAATTAAAAAATGCAGATATAATTGCA--TTTAA-----TTAATTAG------TATTAATCAAATAACTATAACTAAATTCAATCGTTAAAAAATTGAAGAACCCAG-----CTATAAAACA----------TTTGATCCCTTAACTCAATTAAAAGTACCCTTAGAGTCCACTTCTTCCCCATACTACAAGGGAAAGGGAAAATGTAAAAACTACCATTAAAGCAGCCCAAGCAAGACTTACTATATCCATGTAAATTTTGTCTCCTATCGCTATCAATATGAAGGAATTATTTCA----TTATTGTTTACTAA-TTTTTCTTGTATTCTTT-TCTTATT---TAATTTTCACTAAAAAT------TTT---ATAATAATAGTGGAATCGCTGGTACAGAGTCAAAAAAAGATTCCTGGATAACATAATTGATGAAACAATTCAATAAATCCAATTATAACATCTAACAAGTTCTTATCTGATTTCTAGTAGAATTGAA-------AAAA----AAAATATTATGCAAATATTATGCATAAATAAAAAATATCCAGAGATATCTTTGGAAGTATTAAGGGAATGAATCTTACTAACAGGTAGTAAGAAAAAGATCTATGTTTTAGTTTGCCCCATTTCATTAAGTGAAATGTCAA-----AAATATAGA------ATCAAGATAGATTCTTTTTTA----TATTCTTCTCTTATTTGCATTTCATCTAATCCTTACCGTCTCCCG---ATTTCTTCTCT-------AAAACAATAGGAAAACAGCCTCTGAAAGCCTTTCACTAGAGCTTAGGG---AAAAGAAAGAATTTG---------AAATATA----AA----AAAGAAACATAAACAAATTTATAATAAAAAAGAAATCTAATTAGATTATTAATTTAATCTAACTAATA------ATGCATAAGTGTTCATATACTTTCCATAAGTCTGTATA-CAAGGCTTTTCTTCAACCCCCC----AACGAAAAATGGAATTTTATTTCCCGTCCGACCTATCCATTCTTATTCAAGACCCAATCTGTAGACGAACACTACAGTAGTAGTGGAGTAAAAGGACCATCATT----------TCGATTCCT-----TTTCACTACT-------ATA---------AATGAATTTTTC-----ATTGAATTCGAGACAAAAAGATTTTAAGCATTTTAGAGAACAAACCTACTGATGCTTAGAATTTTGCATGAAAAAAGTCTCAA----AAGTCCTTTTGCCGCACTTGCTTCCTCGATCAACAAAACGGAATAAACTATTTATTTCAATTCTCTTGTCGATCAGGCGACACCCGGATTTGAACTGGGGAAAAAGGATTTGCAGTCCCCCGCCTTACCACTCGGCCATATCGCC----AAAATAATACAAAA--ATATATAT------ATACCCCTCCCTTCAAAAAACCAAACAAAAAAG----GTACGGGGTTCTAAACTTCTTTTTTTGATGTGTTTATATCTTCAATTCCATTTTCTGTAATCCCCTTTTT----GAAAGGGATCTCTTCCC----TTTTCTATTGAA-----------AAACGTATAGCTTTCAGTCACAAAAGCAAAAAGAATGTCGGGACAAAGCGCAACCATTAA-----CCATTAACTACAAATTCCTGAATCTGAATCAAAAATGGTTTTTT---CTGAATGAAATAAAAAAATAGAAATTGATACATAACCAATCAATATTGGTTTTTTTATTGAAAAAGAATCCTTCTCAATTCAATTTCAATTATAATTGAAATTATAACAGCAACGGTGAATATATGTCAACCCCGGAACATAAATTTTTATTATTACACAGATATTATAGAATCGGGTATCTTATTCGTATATGATAGCTA-----ATATTATAGGGAATTTTAAAGAAATTCTCGTGCGTACATTTTTGTGCCAATTTTTTATTAAATGAAATAG----AATAGATTGATTGAATTGATGATG-------AATAGAAAAAAGAAATTAACACGACATACGCGCTGTCCCGAACA-----AATATG----ACTGCAATAAAGTAAGAGACATAGATAGCTATAATTGGGGTTAGATCT-----ATGCATGTTTAATAAATCCTAGTT---------------------------CTCAAATTCT-AAAAAAAGAGGTAAAAATATCTCTCTTCTTTGTGAATTCGAATTCGTTTTCGAACAATTCAAAAGGGAAGTGCTAAAAAAATAAATA----CTATATTGTTTCTGCTTATTAGATTCTATCTTTATCTCATCGAGCCGAGCAAATTCCGAATTCAATTTTTGTTTTGAG-------ATTCTTAAAAA-CCCCCCGAAGTCTAGGTGAATTTTATAAATTTGTGTCG---------ATTTATATTACAAGT----TAGATTAGATTATATTGGTTTGTTTTATTAC-AAAAA------AATTCCAATTTGCGTATAAAATTATATTTATTCCTC---TTTTCATAGT---------ATTTCATAGACGAAGTTAGGTAAAATTTCATGTGATTCAGTAAAGTAAAAAGAACCGAAATTCCATGATTGCTAAATATATTCATGTGATTCGATGAAGAATGACAGACAGCGTGGGATATTTTCTATAAAATAAATGAAATGGGGAAATTGAAAATGCTTGGGGTTGGAAATGAAGGAATGTCTACACTACCCGGATTGAATCAAATACAATTTGAAGGGTTTTGTCGATTCATTGATCGGGGTTTAACAGAAGAACTTTTTAAGTTTCCAAAAATTGAAGATACAGATCAAGAAATTGAATTTCAATTATTTGTGGAAACATATAAATTGGTCGAACCCTCAATAAAAGAAAACGATGCTGTATATGAATCACTTACACATTCCTCTGAATTATATATATCCGCGGGATTAATTTGGAAAAACTGTAGGGATATCCAAGAACAAATAATTTTTATTGGAAACATTCCTCTAATGAATTCCCTGGGAACTTCTATAGTAAATGGAATATATAGAATTGTAATCAATCAAATATTGCAAAGCCCAGGTATCTATTATCGATCAGAATTGGACCATAACGGAATTTCGGTCTATACCGGCACCATAATATCAGATTGGGGAGGAAGATTAGAGTTAGAGATTGATCGAAAAGCAAGGATATGGGCTCGTGTAAGTAGGAAACAGAAAATATCTATTCTAGTTCTATCATCAGCTATGGGTTCGAATTTAAGCGAAATTCTAGAGAACGTTTGCTACCCTGAAATTTTCTTGTCTTTCCTGAATGAAAAGGAGGAAAAAAAAATCGGGTCAAAAGAAAATGCCATTTTGGAGTTTTATCGCCAATTTGCTTGTGTAGGCGGAGATCCTGTATTTCCTGAATCTTTATGTACGGAATTACAAAAAAAATTTTTTCAACAAAGATGTGAATTAGGAGGGATTGGTCGACGAAATATGAACCGAAGACTGAATCTTGATATACCTCAGAACAATACATTTTTATTACCGCGAGATATATTGACAGCTGCGGATCATTTGATTGGAATGAAATTTGGAATGGGTACACTTGATGATATGAATCATTTGAAAAATAAACGTATTCGTTCCGTAGCAGATCTCTTACAAGATCAATTTGGATTGGCTCTGGTTCGTTTAGAAAATATAATTAGAGGAACTATATGTGGTGCAATTCGATATAAATTGATACCGACTCCTCAGAATTTGGTGACTTCAACTCCATTAACAACTACTTATGAGTCTTTTTTTGGATTACATCCATTATCTCAAGTTTTGGATCGAACCAATCCATTGACCCAAATAGTTCATGGTCGAAAATTGAGTTATTTGGGTCCTGGAGGATTGACAGGGCGAACTGCTAGTTTTCGGATACGAGATATACATCCTAGTCACTATGGACGTATTTGTCCAATTGACACCTCTGAAGGAATCAATGTTGGACTTATTGGCTCCTTAGCAATTCATGCAAGGGTTGGTCGTTGGGGGTCCATAGAAAGTCCATTTTTTGAAATTTCTGAGAGATCAAAAAGAATACGCATGCTTTATTTATCACCAAGTAGAGATGAATACTATATGGTAGCGACGGGAAATTTTTTAGCACTGAATCGAGGTATTCAGGAGGAACAGATTGTTCCAGCTCGATACCGCCAAGAATTTCTCACTATTGCATGGGAACAGGTTCATCTTCGAAGTATTTTTCCCTTCCAATATTTTTCTATTGGAGCTTCCCTCATTCCTTTTATCGAGCATAATGATGCAAATCGAGCTTTAATGAGTTCTAATATGCAACGTCAAGCAGTTCCTCTTTCTCGGTCCGAAAAGTGCATTGTTGGAACTGGATTGGAACGCCAAGTGGCCTTAGATTCCGGAGTTATCGCTATAGCCGAACACGAGGGAAAGATCATTTATAACGATACTGACAAGATCATTTTATTTGGAAATGGGAATGCTCTACGCATTCCATTAGTTATATATCAACGTTCCAACAAAAATACTTGCATGCATCAAAAACCCCAGGTTCAGAAAGGTAAATGCGTAAAAAAGGGACAAATTTTAGCAGACGGTGCTGCTACAGTTGGCGGTGAACTCGCTTTGGGAAAAAACGTATTAGTAGCTTATATGCCATGGGAAGGTTACAATTCTGAAGATGCTGTACTCATTAGTGAGCGCCTGGTCTATGAAGATATTTATACTTCTTTTCACATACGGAAATATGAAATTCAGACTCATGTGACAAGCCATGGTCCTGAAAGAATCACTAATAAAATTCCACACCTAGAAGCCCATTTACTCCGAAATTTAGACAAAAATGGAATTGTGATCCTGGGATCTTGGGTAGAAACAGGCGATATTTTAGTGGGTAAATTAACACCCCAAATGGCGAAAGAATCCTCGTATGCCCCAGAAGATAGATTATTAAGAGCTATACTTGGGATTCAGGTATCCACCTCAAAGGAAACTTGTCTAAAACTACCTATAGGTGGTAGGGGCCGAGTTATTGATGTGAGATGGATCCACAAAAAAGCTGGTTCTAGTTATAATCCAGAAACGATTCATATATATATTTCACAGAAACGTGAAATCAAAGTAGGTGATAAAGTGGCTGGGAGACATGGAAATAAAGGTATCGTTTCAAAGATTTTGTCTAGACAGGATATGCCTTATTTGCAAGATGGAAGACCCGTTGATATGGTCTTCAATCCATTAGGGGTACCTTCACGAATGAATGTAGGACAGATATTTGAATGCTCACTCGGGTTAGCTGGGAGTATGCTAAATAGACATTATCGAATAGCACCTTTTGATGAGAGATATGAACAAGAGGCTTCGAGAAAACTTGTGTTTTCTGAATTATACGAGGCCAGTAAACAAACATCGAATCCATGGATATTTGAACCCGAGTATCCGGGAAAGAGTGGACTATTTGATGGAAGAACGGGGAATCCTTTTGAACAGCCTGTTATAATAGGAAAGCCTTATATCTTGAAATTAATTCATCAAGTTGATGATAAAATACATGGACGTTCCAGTGGACATTATGCACTTGTTACACAACAACCCCTTAAAGGAAGGGCCAAGCAAGGAGGACAACGGGTAGGCGAAATGGAGGTTTGGGCTCTTGAGGGATTTGGTGTTGCTCATATTTTACAAGAGATGCTTACTTATAAATCTGATCATATTAAAGCTCGTCAAGAAGTACTTGGGACTACGATCATTGGAGGAACAATACCTAAACCCGTGGATGCTCCAGAATCTTTTCGATTGCTCGTTCGAGAACTACGATCTTTGGCTCTGGAACTGAATCATTTCCTTGTATCTGAGAAAAACTTCCAGATTCAAAGGAAGGAAGTTTAATTGGACTGACTCAGAAATTTTATTCTATGATGATTGATCCGTATAAACATCAACACCTTCGAATTGGATTAGTTTCTCCTCAACAAATAAGTGCTTGGGCAAAAAAAATTCTACCTAATGGAGAAATAGTTGGGGAGGTAACAAAACCCTATACTCTTCATTACAAAACCAATAAGCCTGAAAAAGATGGATTATTTTGTGAAAGAATTTTTGGACCTATAAAAAGTGGGATTTGTGCTTGTGGAAATTATCGAGTAATCGGAGATAAAAAAGACCAACAAAAATTTTGTGAACAATGCGGAGTAGAATTTGTAGATTCTCGGATACGTAGATATCAAATGGGATATATAAAACTAGCATGTCCAGTAACCCACGTGTGGTATTTGAAACGTCTTCCTAGTTATATCGCGAGTCTTTTAGATAAACCTCTTAAAGAATTAGAAGGTCTAGTATACTGCGATGTGTGATTTGATCAAAATTCTT-ATTGTACAGATTCCGAATGAGAAACTGTCATTCCATTCAATTAAATTGGGATGCCCTGGATCTGGCATGTCTCTTGGAATAAGTAACATGAAGCTCAGAATTCATGGGTGTATTAAATACTCCCAAATCAAAGGGAATCGGTCTATG----GTCAATTCAGTAACAAATATAAATA----AATTTTATTTTATAGCTGTACGTACCTCGTG--AAAAAAATAC--TTTTTTTTGAAAGAACTGAAATTATGTTCAATTCAAATAGTTCAAATAAAAAAGAAA-----CATGATTGCAGAAGTCTAT-CTATCGCATATAGGCTTAAAAACATCGTGGCATAAC----CGTCGAGGTGACGTCTGACCTAAAAGATCAAATCAAATGGTATGATACATAGACAAAGAAATCTCTTATGAATAAGAGGATATTCCTTTTTATTAATTAT----TAGATTAGAGGATTTCTCATTCAAAGGGAGGTAGACTACTCAAGAATTTTACATTTTTTTTCTGTCGTAATTGTGAATTTTATAAATAATTCAGA-AAAAAAAAGAAGAATGTATCAAGGAAATGTTGCTTGGTCTTTACTGAGAACTTGAGTAAAGAGTAAACCTTTTTATTTTATCTTTATTTTGTGTAACTACTTTAGCCGGATGAGCGGAAACCATCACGTCCGATTTTCAAAGGGGGAGATCCATC-----TTATTGGATCCTATCCAAATTTTTCGTTTGCTAGGCCCGTAGTTAAAAAACCAACTTTCTTACGATTACGAGGTTCATTCGAATATGAAATCCAATCCTGGAAATACAGTATCCCACTCTTTTTTGCTACTCAGGGTTTCGATACATTTCGAAATAGAGAAATTTCTAGTGGAGCAGGTGCTATCCGAGAACAATTAGTTGATCTGGATTTGAGAAGTATTATGGATTCTTCGTTGGTAGAATGGAAAGAGCTAGGAGAAGAGGGATCTACGGACAATGAAAATGAATGGGAAGATCGAAAAGTTGGAAGAAGAAAGAATTTTTTGGTTCGACGCATAGAATTAGCTAAGCATTTTATCCGAACAAATATAGAACCAGAATGGATGGTTTTATGTCTGTTACCAGTCCTTCCTCCCGAATTGAGACCAATTATTCAAATAGATGGGGGTAAACTAATGAGTTCGGATATTAATGAACTCTACAGAAGAGTTATCTATCGGAACAATACTCTTATTGATCTATTAACAACAAGTAGATCTACACCAGGGGAATTAGTAATGTGTCAAGAGAAATTGGTACAAGAAGCCGTGGATACACTTCTAGATAATGGAATCCGGGGACAACCAATGAGGGACGGTCATAATAAGGTTTACAAATCGTTTTCAGATATAATTGAGGGCAAAGAGGGAAGATTTCGAGAAACTTTGCTTGGCAAACGAGTTGATTATTCGGGGCGTTCTGTTATTGTCGTAGGTCCATCACTTTCATTACATCAATGTGGATTGCCCCGCGAAATAGCAATAGAGCTATTTCAGACATTTCTAATTCGTGGTTTAATTCGAAAACATTTTGCTTCAAACATAGGCGTTGCTAAGAGTAAAATCCGGGAAAAAGAACCCATTGTATGGGAAATACTTCAAGAAGTTATGCGGGGGCATCCCGTATTGCTGAATAGAGCGCCTACTTTGCATAGATTGGGCATACAGGCATTCCAACCCATTTTAGTGGAAGGGCGTGCTATTTGTTTACATCCATTAGTGTGTAAGGGATTCAATGCAGACTTTGATGGAGATCAAATGGCTGTTCATGTGCCTTTATCTTTGGAGGCTCAAGCAGAAGCCCGTTTACTTATGTTTTCTCATACGAACCTCTTGTCTCCGGCTATTGGGGATCCCATTTCCGTACCAACGCAAGATATGCTTATTGGACTTTACGTATTAACGAGCGGAAATCGTCGAGGTATTTGTGCAAACAGGTATAATCCGTGTAATTACACAAATTCTCAAAATGAAAAAATTCGCGATAATAACTCTAAGTATATGAAAAAAAAAGAACCTTTTTTTTGTAATTCCTATGATGCAATTGGAGCTTATCGACAGAAAAGAATAAACTTCGATAGTCCTTTTTGGCTCCGGTGGCGAATAGATCAATGCATTATGTCTTCAAGAGAAGTTCCTATCGAAGTTCACTATGAATCTTTGGGTACCTATTATGAGATTTATGGGCATTTTTTAGTAATAAGAAGTATAAAAAAAGAAATTCGTTGTATATACATTCGAACAACTGTTGGTCATATTTCGTTTTATCGAGAAATCGAAGAGGCTATACAAGGTTTTTGTCGGGCCTATTCATATGG--------------------TATCTAATCATATAGCTGGTTGCTTTTGGTATCTAACCTAGGTCAATTTCTGATACTGGTTTAAATTCTGGTCTTCTCGATTCAACTAGGATCTTTTCAATACGTGAATAAAGATAAAGAAAAGGAAGTTTTCCAATCATTCACTCAAATCCATTGTCGAACCGAATGCCACTGAGTGGAATATGGAGGTACTTATGGCAGAACGGGCCAATCTAGTCTTTCACAATAACGTGATAGGTGGAACTGCCATTAAACGACTTATTAGCAGATTAATAGATCATTTCGGAATGGCATATACATCACACATCCTGGATCAAGTAAAGACTCTAGGGTTCCGTCAAGCTACTGCTACATCTATTTCATTAGGAATTGATGATCTTTTAACAATACCTTCTAAAGGATGGCTAGTCCAAGATGCTGAACAACAAAGTTTGATTTTAGAAAAACATAACCATTATGGGAATGTCCATGCGGTAGAAAAATTACGCCAATCCATTGAAATATGGTATGCTACAAGCGAATATTTGCGACAAGAAATGAATCCTAATTTTAGGATGACTGACCCTCTTAATCCAGTCCATATAATGTCTTTTTCAGGAGCTCGAGGAAATGCATCTCAAGTGCACCAATTAGTAGGAATGAGGGGATTAATGTCAGATCCACAAGGACAAATGATTGAGTTACCTATTCAAAGCAATTTACGCGAAGGACTGTCTTTAACAGAATATATCATTTCTTGCTACGGAGCCCGCAAAGGGGTTGTCGATACTGCTGTACGAACATCAGATGCTGGATATCTTACACGTAGACTTGTTGAAGTGGTTCAACACATTGTTGTACGTCGAACAGATTGCGGTACCATTCGAGGGATTTCGGTGAATACCCGAAATGGAATGATGCCAGAAAGAATTTTGATACAAACATTAATTGGTCGTGTATTAGCAGACGATATATATATAGGTTCACGATGCATTGTCGTTCGAAATCAAGATATTGGAATTGGACTTCTCAATCGATTCATAACTTTTAAAACACAACCAATATTTATTCGAACCCCCTTTACCTGTAGGAATACGTCTTGGATCTGCCGATTGTGTTATGGCCGGAGTCCAATTCATGGGGACCTGGTAGAATTGGGAGAAGCTGTCGGTATTATAGCTGGTCAATCTATTGGAGAACCGGGCACTCAACTAACATTAAGAACTTTTCATACTGGTGGAGTATTCACAGGGGGTACTGCAGAATATGTGCGAGCCCCCTCGAATGGAAAAATAAAATTTAACGAGGATTTAGTTCACCCTACACGCACACGTCATGGATATCCTGCTTTTCTATGTAATATAGACTTGTATGTAACTATTGAAAGTGACGATATTATACATAACGTGATTATTCCACCAAAAAGTTTTCTATTAGTTCAAAATGATCAATATGTAAAATCAGAACAAGTGATTGCTGAGATCCGCGCGGGAACATCTACTTTTAATTTGAAAGAAAAGGTTCGAAAACATATTTATTCTGACTCCGAAGGGGAAATGCATTGGAGTACCGATGTATACCATGCATCCGAATTTATGTATAGTAATGTACATATCTTACCAAAAACAAGTCATTTATGGATATTATCAGGAAAGTCGTGCAGGTCTGATGCAATCCATTTTTTACTTCGCAAGGATCAAGATCAAATTCAAAGTAATTCTCTTTCTACCACAAAAACAAATATTTCTAATCGTTCAGTAAGTAATGATGAAGTAAAAAATAAATTATTTAATTTCAATACTTTTGGTACAAAAGAAAGGAGGATTACCGATTATTCAATATTTAAT------CAAATCCTATGTATGGATCATCGTCATTTGATGTATCCTGCTATTTTTCACGATACTTTTTCTTTTTTGGCAAAAAGGCGAAGAAATAGATTTCTTATTCCATTTCCATTCCAATCGATTCAAGAACGAAAGAATGAACTAACGCCCCCTTCTGGTGTCTCGATTGAAATACCTATCAATGGTATTTTTCATAGAAATAGTATTTTTGCTTATTTCGATGATCCTCAATACAGAAGACAGAGTTCAGGAATTACTAAATATAGAACTATAGGAATTCAGTCCATTTTTCAAAAAGAAGATTTAATTGAATATCGAGGAATCAAAGAATTAAAGCCAAAATATCAAATCAACGTAGATCGATTTTTTTTTATTCCCGAAGAAGTGCATATTTTACCCGAATCTTCTTCTATAATGGTACGAAATAATAGTCTCGTTGGAATAGGAACACCAATCACTTTAAATATAAGAAGTCGAGTAAGAGGATTGGTCCGATTGGAAAAGAAAAAAAAAAAAATGGAATTAAAAATATTTTCTGGAAATATCCATTTTCCCGGAGAGATGGATAAGATATCCCGACCCAGTGCCATCTTGATACCACCCAGAACGGTAAAAAAAAAAG---GGAAGGAATCAAAAAAACTGAACAATTGGACCTATGTCCAATGGATCACAACTACCAAGAAAAAGTATTTTGTTTTGGTTAGACCTGTAATTCTATATGAAATACCAGACAGTATCAATTTTGTAAAACTTTTTCCCCAAGATCTGTTCCAGGAAAAGGATAATCTGGAACTTAAAGTTATCAATTATATTCTTTATGGAAACGGAAAATCCATTCGGGGAATTTCCGACACAAGGATTCAATTAGTTCGGACTTGTTTAGTCTTGAATTGGGCTCAAGACAAAAGAAGTTCTTCCATTGAAGAGGCCTTCGCTTCTTTTGTTGAAGTAAGTACAAATGGTTTGATTGAGTACTTCCTAAGAATTGACTTAGTGAAATCTCATACTTCATATATCCGAAAAAGGAATGACCCATCTGGTTTAGGATTGATCTCGGATTCGGATCGGATCAATATCAATCCCTTTTTATCTATTAAGTCCAAGACAAAAATTCAACAATCACTTAGCCAAAATCACGGAACTATTCGTATGTTGTTGAATAGAAATAAGGAATGCCGATCTTTGATAATTTTGTCATCATCTAATTGTTTTCAAATGAAACCTTTCAACAACGTAAAAGATCCTAATGGGATAAAGATAAAAAAGGATCCTATAATTGCAATTAAGAATTCGTTAGGCCCTGTAGGAATAGCCCTTCAAATTGCAAATTTTTATTCATTTTCTCGTTTAATAACTCACAATCAGATCTCAAGAACTCAAAATTTCCAACTTGACAAATTAAAGGAAACCTTTCAAGTAATTAAATATTATTTAATGGACGAAAACGAGACAATTTTTAAACCCGATCTATACAGTAACATCGTTTTAAATCCATTCCATTTGAATTGGTACTTTCTCCATCATAATTTTTGTGAAAAAACTTTGACAATAATTAGTCTTGGACAATTTATTTGTGAAAATATATGTATAGCTCAAACGAAAAATGGACCACATTTAAAACTCAAATCGGGTCAAGTTCTAACTGTTCAAAAGGATTCTGTAATAATAAGATCGGCTAAGCCTTATTTGGCGACTCCAGGAGCAACCATTCATGGCCATTATGGAGAAATCCTTTATGAAGGAGATATATTAGTTACATTTATATATGAAAAATCGAGATCCGGTGATATAACACAAGGTCTTCCAAAAGTGGAACAGATATTAGAAATACGTTCGATTGATTCAATATCGATGAATCTAGAAAAAAGAATTGATGCTTGGAACGAATGTATAACAAGAATTCTCGGCATTCCCTGGGGATTCTTGATTGGTGCTGAGCTAACTATAGCGCAAAGTCGTATTTCTTTAGTTAATAAAATCCAAAAGGTTTATCGATCCCAGGGAGTACACATCCATAATCGACATATAGAAATTATTGTGCGTCAAATAACATCCAAAGTATTGGTTTCAGAAGATGGAATGTCTAATGTATTTTTACCTGGCGAACTTATTGGATTATTGCGAGCCGAACGAACGGGGCGTGCCTTGGAAGAAGCAGTTTGTTACCGAGCTTTATTATTGGGAATAACAAAAACATCTCTGAATACTCAAAGTTTCATATCCGAAGCGAGTTTTCAAGAAACTGCTAGAGTTTTAGCAAAAGCCGCTCTTCGGGGTCGTATCGATTGGTTGAAAGGTCTTAAAGAGAATGTTGTTTTAGGGGGAATGATCCCCGTTGGTACCGGGTTCAAAA---GAATAATGCACCGTTCACGGTCAGGGCAACAGAACAAGATTACCTTGGAAAAAAAAAAGAATTTATTCGAAGTAGAAATTAGAAATCTTTTGTTCCATCACAGAAAATTATTTGATTTTTTTCATTTCAAAGAATTT-----ATACATTCGAAATCTAGGATTTAATGCTTCCTA--------------------CCTTTAAAATTAAAAGCAGTCATTTGATTTCTTAATAAAGTAAGTATAATAA---ATATTAA-----------ATAT---------------AATAAATAG--AAAAAAAATGAATGGCTTGATTATGTATTAACAGACAATCTTCAATAAAAGAAAAGGTTCCATCGGAACAATTATTTATTTCTATTTCAGGATACCTGGTCTCTTTTTTTTTTTCAAT-TTTT--TAAAAAAAAATGTGGGGATAAATGACAAAAAGATATTGGAACATAACTTTTGAAGAGATGATGGAAGCAGGAGTTCATTTTGGCCACGATACCAGGAAATGGAATCCTCGAATGGCACCTTATATATCCACAAAGCATAAGGGTATTCATATTATAAATCTTACTCAAACTGCTCGTTTTTTATCAGAAGCTTGTGATTTGGTTTTTGATGCAGCAAGCAGAGGAAAACAATTCTTAATTGTTGGTACAAAAAAAAAAGCAGCAGATTTAGTAAAACGGGCTGCAATAAGAGCTCGATGTCATTATGTTAATAAAAAATGGCTCGGCGGTATGTTAACGAATTGGTATACTACAGAAACAAGACTTCGTAAGTTCAGGGACTTGAGAATGGAGCAAAAGACGGGTAAACTCACCTCTCTTCCAAAAAGAGATGCCGCTACGTTGAAGAGACAATTATCTCATTTGGAAACATATCTGGGTGGCATAAAATATATGACGGGGTTACCCGATCTTGTAATAATCGTTGATCAGCAAGAAGAATATACGGCTCTTAGAGAATGTATCACTTTGGGAATTCCAACAATTTGTTTAATCGATACAAATTGTGACCCCGATCTCGCAGATATTTCGATTCCAGCTAATGATGATGCTATAGCTTCAATCCGATTAATTCTTAACAAATTAGTATTTGCAATTAGTGAGGGTCGTTCTAGCTATATACAAAATTTTTGATTAATAATTAATAATAAGATTAAGAAATTTTTAGACTTG--GTGTGGTGGGTGGATTCA-----TAGATTTATGGAATCGATTATTATATTAT-----TATTATA-CAATTAAAAAATTGTGCAA-AAAGAACAAACAGAAATATTATGTGATGAGTAGGTATTCCAAATAGAAAATGAAAGTAAATAAAGTAAACGGTTGAATCAAAATAATTCCCTTTCAAGTTA-----TATTTTTT---TATTTTAGAGGGCAGGGCAATATGAATGTTCTATTAGGTTCCATCAACACGTTAAACAGATTATACGATATATCTGCTGTGGAAGTAGGTCAACATCTCTATTGGCAAATAGGGGATTTTGAAGTGCATGCTCAAGTACTTATTACCTCTTGGGTTGTAATTGCTATCTTATTAGTTTCAACCGTTGTAGTTGTTCGAAATCCGCAAACTATTCCCACTTCCGGTCAAAATTTCTTTGAATATGTCCTTGAATTCATTCGAGACGTGAGCAAAACTCAGATTGGAGAAGAATATGGTCCGTGGGTTCCATTTATTGGAACTCTGTTTCTATTTATTTTTGTTTCCAATTGGTCAGGGGCTCTTTTACCTTGGAAAATTATAAAGTTACCTCATGGAGAGTTAGCTGCACCCACTAATGATATAAATACTACTGTTGCATTAGCTTTACTTACGTCAGTAGCATATTTCTATGCGGGTATTTCAAAAAAAGGATTGGCTTATTTTGGTAAATATATCCAACCAACTCCAATCCTTTTACCGATTAACATCTTAGAAGATTTCACAAAACCCTTATCGCTTAGTTTTCGACTTTTCGGAAATATATTAGCTGATGAATTAGTAGTTGTTGTTCTTGTTTCGTTAGTACCTTTAGTAGTTCCTATACCTGTTATGTTCCTTGGATTATTTACAAGTGGTATTCAAGCTCTTATTTTTGCTACTTTAGCTGCGGCTTATATAGGTGAATCCATGGAAGGGCATCATTGACGAGTTATCGAAAT-AGTATTTTTTGAGTTTAGACCTCCACAAAGTAGGTGCGGCTCACGATAATCTA----TTTTTTG------AATTAAAAAGAATCAAAAGTATTATCGACCCTCCC-AAAAAAAGAAAGATGCAATTGCAATAAGGATAAGGTATAAAT----AAAATACCTATACGATTTAGTGTAATGTATGTACTATAATAATAAAAGAAAGGGTAGGGGAGTCAAACTAGATGTATATATAATCTAATCGATATAAGACAACTCTTTCCTTTTTTGTCGGTTTCAAAGAATAATTATCTAATCCGATTGAATATAAGACACAACTAATTAGTTTACGGTATGGAAGAAACACATGTATATGTCATATTAGATCTTCACTATTTATATATGAATATA----TATCTAAATTTGTCCTGCTATTACTCTAAATTTAGATGGGGATTCAAAAAACAAAGCCCTTCCGTTTCATCTGTTGTAATTGTGAAT-TGAATTGAATATGGAATGACT-AAAAAATGAAA-TAAAGAACGAAGAA-TTTAAAGAAAGTTTCTTA-----TAAG-----AATTTAAGATAAGAACATAAATTGTATGTATTCACAAAAAACTACATGGGTAGAAAAGAAAAAAGAAATATCGAAGTAATTTGGATAGTTCAATAAATATTATTATATTATTTCAGTTTGTAATTTCAATTACACTTTGACTAGATAAAGATAAATATGAAGAATGAAATAATA--------------------------------------------------------------------------------------------------------------------------------------------------------------------------------------------------------------------------------------AAGTCATAA-----TTTCTTGGTTGATTATATTATTAACTATTTC----TTTTCTTTATTT------TATTTGGAATAGGAGAAACTTATCATGAATCCGCTAATTTCTGCTGCGTCTGTTATTGCTGCTGGGTTGGCTGTTGGGCTTGCTTCCATTGGACCTGGAGTTGGTCAAGGCACAGCTGCAGGGCAAGCTGTAGAAGGGATTGCGCGACAACCGGAAGCAGAGGACAAAATAAGGGGTACTTTATTACTTAGTCTGGCTTTTATGGAAGCTTTAACTATTTATGGGCTGGTTGTAGCATTAGCACTTTTATTTGCGAATCCCTTTGTTTA-----ATCTTTTAAAAATAGAAAGATAAAAGTACATGTTCTTTTTTCCGTGGACTTTCTTTACTTATCTTGC----TTTTTTTTCAAATTATATTAAGATCTCACTCCTATAATTTTTTCTTCATAACACGGGGGAAGGACGGATTTATGGGTGAGGGATCAACCTACTGATTCGCCTTCTTCCCCCCC-----------------------------------TTTTTAATTTAGGAAGTTTTTAGAAAGTGTTGAAAACAACTAGATATTTTTCAATTGACATAAGAACTAGTATCTA-----ATTCTAATAATTAT-------------------------CATTCTTATCGGGAATCTTACAATTGACTAACCAATTCAAAATAGAGAATATATTTATTAATAAT---------TCATAAATATATTCTATAATTCTCTA---------ATATATATAAT---------ATTCTTCTT-----ACTTACTTATATGAATATTCTTACTAATCGTAAT---------------------------TATTAGTAAGAATATTCATA-TAAGTACGAAATGAAAATTTTATTATTTTTTATTATAATTTCTTT-------------ATTATAATATAAATAAATAT-----------------------AAAATATATACAA----TA----AAATATCATAAAAA------------------------------------------------------------------------------------------------------TAAAAAAACTAAT---AAAAA---AAAAATAGGAATCGTAGAAAGAAAATTAGTCTATCCATAAGAGGAGATGCGATCATATGAAAAATATAACCGATTCTTTTCTTTCCTTGAGTTACTGGCCATCCGCCGGAAGTTTCGGGTTTGATACCGATATTTTAGCAACAAATCTAATAAATCTAAGTGTAGTTCTAGGTGTATTAATTTTTTTTGGAAAGGGAGTGTGTGCGAGTTGTTTATTTCAAAGAATAGATTGGATCCAACCAACTGCACTTTTTTCGTTATAATTAGGAAAATGTGCATAATCCCGCGAATGACTTCTTAATAAATTAAG-AAAAAA-----ATAGTTAAGAACCATAGCATTTCGTGATTCATTGGTAAATCTACTTTGATTCTCTATAAACCAAGAATTTTGGAAAATTACCATGGTTAAAGCTACCGAGTTTGAAGTTTAGACGCAATGTAGTATGCTTTCTACCACTATGTTAATACGGAAATGGTTTCAAAAAATGCAATTGTTGGAATTTTTTCGATATAGAACACTCATGTCGATT-----AAATGGCTTTAATTAAATTTACGATGAAAAATTGG-AAAAACGGGTGTTTAACACCTCCTTTTATACAATGCGGAATCGATGACCTACGTAT------ATCAGAATTCTTTGGACTTGAAG--AAAAAAAACAGCTTTGCTGACAATTATTTATTTGGTCAGAAGAGTCCTCCAAATATTTCGGTCTTGTATTGGTAATTTCAAGATTTTTAGACATAGAAATACAGAAAAGAGGATAGGCTCATTCCATAATTAAAGATAGGAAAATTTCCTATACGGAATTGAGTTTGAGAGCCAAATGAATTGAAAGATTCATGTTTGGTTCGGGAAGAGATCATAGACATTTTGAAATGAATGGAAAGAGAATCTACTTTCATT---AAGTGATTTATTAGATAATCGAAAACAGAGAATCTTGAGAACTATTCGAAATTCAGAAGAACTACGGGAAGGAGCCATTGAACAGCTGGAAAAAGCCCGGGCCCGCTTAAGGAAAGTAGAAACCGAAGCAGATCGGTTTCGAGTGAATGGTTATTCTGAAATAGAACGAGAAAAATTGAATTTAATTAATTCAATTAATACAACTTTGGAACAATTAGAAAATTACAAAAATGAAACCATTCAGTTTGAACAACAAAAGGCAATTCATCAAGTCCAACAGCGAGTTTTACAACAAGCGTTACAGGGAGCTCTTGGAACTTTGAATAGTAGCTTAAACAAC---GAGTTACATTTACGTACCATCAGTGCTAATATTGGTATGTTTGGGGCAATGAAAGACAAAAAGAACTGATTAGTCCTTCTACTAT-------AATCTAGAATATAGGCATTA-TTTTTTTTGTTCTAA-AAAGAAGCAAATTAAGAAATATTCATGGTAACCATTCGTGCAGATGAAATTAGTAAAATTATCCGTGAACGTATTGAGCAATATAATACCGAAGTAAAAATTGTAAATACAGGTACTGTACTTCAAGTAGGTGATGGCATTGCTCGTGTTTATGGTCTTGATGAAGTAATGGCAGGTGAATTAGTAGAATTTGAAGAGGGTACTGTAGGCATTGCTTTGAATTTGGAATCCAAAAATGTTGGTGTTGTATTAATGGGTGATGGTTTGCTGATACAAGAGGGAAGTTCGGTAAAAGCAACAGGAAAAATTGCTCAGATACCAGTAAGTGAGGCTTATTTGGGTCGTGTTGTAAATGCCCTAGCTAAACCTATTGATGGTCGAGGAGAAATCTCAGCTTCGGAATCTCGTTTAATCGAATCTCCCGCTCCTGGTATTATTTCAAGACGTTCCGTGTATGAGCCTCTTCAAACGGGACTTATTGCTATTGATTCCATGATCCCGATAGGACGCGGCCAGCGAGAATTAATTATTGGGGACAGACAAACAGGTAAAACAGCAGTAGCCACAGATACGATTCTCAATCAACAGGGACAAAATGTAATATGTGTTTATGTAGCTATTGGTCAAAAAGCATCTTCTGTGGCTCAAGTGGTAACTACTTTACAAGAAAGAGGAGCAATGGAATACACTATTATAGTGGCTGAAACAGCAAATTCTCCAGCTACATTACAATACCTTGCTCCTTATACAGGAGCAGCTCTGGCTGAATATTTTATGTATCGTGAACGTCACACTTTAATCATTTATGACGATCTCTCCAAACAAGCACAGGCTTATCGCCAAATGTCTCTTCTATTACGAAGACCACCAGGTCGCGAAGCTTATCCTGGAGATGTTTTTTATTTGCATTCGCGTCTTTTGGAAAGAGCCGCTAAATTAAGTTCTCAGTTAGGTGAAGGAAGTATGACTGCTTTACCAATAGTTGAGACCCAATCCGGAGATGTTTCAGCTTATATCCCTACTAATGTTATTTCCATTACGGATGGCCAAATATTTTTATCCGCCGATCTATTCAATGCTGGAATCAGACCTGCGATTAATGTAGGTATTTCCGTTTCCAGAGTTGGATCTGCGGCTCAAATTAAAGCCATGAAACAAGTAGCTGGTAAGTTAAAATTGGAATTGGCACAATTCGTAGAATTAGAAGCTTTTGCACAATTCGCTTCTGATCTCGATAAAGCTACGCAAAATCAATTGGCAAGAGGTCAACGATTGCGCGAGTTGCTTAAACAATCCCAATCAGCCCCTCTAACTGTGGAAGAACAGATAATAACTATTTATACCGGAACGAATGGTTATCTTGATTCATTAGAAATTCAACAGGTAAGGAAATTTCTCGTTGAGTTACGGGCTTATTTAAAAACGAATAAACCTAAATTCAACGAAATCATATCTTCTACCAAGACATTCACTACTGAAGCAGAAGCCATTTTGAAGGAAGCGATTAAGGAACAGACGGAACTGTTTTTACTCCAGGAACAAGTATAAAAAAATTGATTAAGAATTTCATAAC-----------TTTATAA-----TTTTTTTTCAAAATTTAAATTC------AAAATAAT----TATATATATAAAT--------------ATGTATCAATATACAAGAAATTTGCGTCCAATAGGATTTGAACCTATACCAAAGGTTTAGAAGACCTCTGTCCTATCCATTAGACTATGGACGCTTTTCTTTCACTTTTCACGAAAAGTTCGTGAAAAGTGAAAGAAAAAAAGAATTCTATAGAATATTCTAT--------TTATCGAATAA-----------------------------------------------------------------GAACTAAAAAAT--------CAATTTAATATTAATAACGAAAAGTAATAGAATTAATATAGAA-TTTATAGGATATAAGCGGGTAGCGGGAATCGAACCCGCATCGTTAGCTTGGAAGGCTAAGGGTTATAGTCGACGTTCATTCGTAATTTTGTTT-----GAACGTCTCTAATTCAAAACTGAACGTGAAACTTTTGTTTCATTCAGCTCCTTTACAGAACAATTTAAGAGATGG-----AAGACATG-AAAAATAAATGACCCATAACATCTATGTCAGCC-TTTTTTTTTATCTGTAT-CTGTATATATACACATATATGAATACATTTAAAACAGCTTGCTTTTTAGATGATCCCCATAGAAGATAAAAACAATCTGTTTTTTTCTAGTTACTTCGTTCTCTATTTCTATTTGAAAGAATCTTTAGGAAAATAATAAAATTTCCGTCGAGCTAAAAAAAGGATGTCGATGTTTCTAGTAAACTAGAAACATTCTTTAC------TAGCTATTTTGCTTC----------------------AATCTCTCTTATACAAAAGAAAT---AAAAAAAATGGAAGATTTAGTTACGATTCGAAATAAATTTTATATATCTTTTTCCCTGGATCCTTTACTCATATTAAAAAATTGGGATTCTTGATCCAATTCCAAAAACTTAAAAATTATGTTTCATAATTTTAAAAACAATTCTAAATTGTATACAAATTACGATAATGTATATTATTCCTCGAATCGTTCGTTGAGAGGTA-TAAAGGATT----AAAGCGCTTTAAG-TAAGAAATAAAGTTTTTGATCGTGATAGGGATCAC----GCAAGGGATCCCTTAAC--TATTAAGGTGTCCTTAGAACGAATCGCACTTTTACCACTAAACTATACCCGCTACAATACCATTATTGTATATGAAAGGATCTTTTGTCGAACAAGGGAATCCGT---------C-------------------------------------------------ATATTTCGTAAGAGCCCCCTAATGAAATTAAGAAAAGGGGGCAAATCTCATTTTTGGATTTTGTTTTT------GCTGAAGGTATTTTGACAGATATATCTCTATATAATTAATTAATTCATAACACAAAAATGCATTGTGCAAGAATCCACAGTTCCATTCC--TTTTTTTTTAAATAAAATACGTTACTCGAACA------AAAACGAAG--GAGTAATAAAAAATGACTTTTTG-----------------------------------------ATCTTATCTCAT---------------TTTGGTTCTATATCATAGGAATCAAAAAGTC----ATTTTTAT----TTATGTTTTATCATGCTTAAATTAATTACAAG---TTTT---TTTTCAAATACATTCAAAAAAATCGTTCTTAT-------------------------CCAGGATTCATGGGAAAAAAAGAGCCCATGCCAGTACCTAGCTAGGCTCTGCTTGTATAAAAAAC---------AAAATAAAAATAGAATAAAATCTATAATAAAATAATGAATAGTCATTGAAAATATCTATATATCATAATGAATTA----------AAATCAAATAGAAAAAATAGAGATAAGATAGAAAGAAGGC-------TTTTTTTCAAGTCCTACTTTTTGTTTATCAGATGTAACATAAAATAAACATAATAATTCAATTTTTTGAATT------AGGGAGAGATGGCTGAGTGGACTAAAGCGTCGGATTGCTAATCCGTTGTACGAATTTTTGTACCGAGGGTTCGAATCCCTCTCTTTCCTT-TTCCATTGATTGATGATTTGGCATTTTTTTCTTTTGAACTGATGGAGCTTC-TTTTTTTTGTTTTCCTTCCTAGTTTTTTTAATTGTTTTTACTAGTTAAAGATGTAAAATAGATAGAAAAAAACAAAAAAGATTTTTAAATCCAGC----ACAAGTAAGGAAAAAATATAAAACAAAAAAGATTTTCTTATTCTTCACGTCCTGGATTACGTCCTGGATCGTTAGATAGGAATCCGAAAATGAAAAGAGAAACAAAGAAAATCACTATCGTGTAAACAAATAGTTTTAGAGTAAGCATTACAAAATCTCCAAGATTATT--AAAAAAAAAAAACGACAGAGAAAGAGAATAGATTCTCTTCTATTTCACATTATGTTTCCTTTGATACTAAGTTTCTAAGAAATACAGTGATTTCGAGGAAAT-AAAAAAATTAGGAAATTTATTTGTAGTAAGAGTCCAACCTTTCTATAACCATTACCAATA------ATTACAAAAAATTTCAATA-TTGGAATCAAGGATTCACACTGTAAGACTTATCTGATCTTATAAAATATTAAAATGTTGGGA-TTTT-TTTTCGAATAAATTCTGAATTTTT-----TTAGGACATTATTCAATTCAAATT----AAAGATCTCATCGAAAACTTACAGCAGCTTGCCAAACAAAAGCTAAGAGAAAAAAGAATAGGGGTATTACTGGCATAATATCTACAATTGGATTCAAAAAAGCATAAGCTTCAGGTAATTTCGCCAAGAAAAAACTACTTGAATAAAGGGCAGAGTGAATAGAAATACAGACCAAGCTAAAGATATTAAGCATAACAAAAATGTTGTTCTTTAAA-AAAATGAATTGTATTTTTGCTTTTTTTATT---GTATTTTA-TTTATTATAT------------------------TAAT--------------------------------------------------------------------------------------T----TATATTATATA--------------------------------------------------TATATTATATGATTTAATTAATTAATTTAATATAATTTAAATTGATTATA----------CAAG-----TAGATTAAGAATT----------CAAGCCAATATTAAAAA-----ATTATATTCTAAAGAAAGCATATATGAAATATATA-----TCTAGATTAATATTTTTATTCTATATCTT-------TCTATTCTATAGAATAATAA------------------------AATAATAAAATTAATAATAAAATAGAAAATAAT------TTTCAAAATGAAT----AATATAATAATTGAAATAGAAATAATTAAAATATGGATATTCAATTCATATTTCTTATAAATTCATATTTCTGAATATTCATAA------ATGAATAAC-------TGAGTAATAAA------------------------------------------------------------------------------------------------------------------------------------------------------------------------------------------------------------ACTAAAAAAAA-TGAATAA---AA--TAAGATCAGATT-----ATTCTAT----AGAATAATTTTAGACTTGGAATTGACGAACAACCAATAATA-----GTATTTATTAGTGTCGAATCGAAA------ATGGGGCGTGGCCAAGCGGTAAGGCAACGGGTTTTGGTCCCGTTATTCGGAGGTTCGAATCCTTCCGTCCCAGATCATATTTATTCATGATATATACTAATTTGGATACAAATTGTATTGTATATCTGAATAAAGATTA--CTCCTCCCTTTTTTCTCATCCGTCTCTAATCTAAAGTGATTTGCTTATGAAT------ATGTAGATGTAG----------------------------------------ATTCATAAGCGACTCG------------------------------------ATGTTTTTATATTATTAT---------------TATATTATTATTATATTGTAATAATTGTG-----------------------------------------------------------------------------------------------------------GATAATAGTTTAAATATTAAATATATTGATTGAATAAATGACTACGCA---CAATTTCAGAATCCA--------------------------------------------------------------TTAAATACCAGATCTAACTAAAAAGAATTTTATGGT-----AAAACATCGTTTTAAATGATGTGCTAAAAAGTACAGTGGATTCTGACATCCGTCATTATTTCTAGTAGAATAAAAGATATTCT-----------------ATATCTTATCTA--TATAAATAATCTCTATAT------ATATAAATTATATAAATCGGGATGCTCTTGGCTCGACATTGTTTGTT---------------------------------------------------------------------------------------------------------------------------------------------------------------------------------------------------------------------------------------------------------------------------------------------------------------------------------------------------------------------------------------------------------------------------------------------------------------------A------------------------------------------------------------------------------------------------------------------------------------------------------------------TG---GCAAAATATAAACATTTGTGGGTTCGATG------CGAAGATTGTTATGAATTAAATTATAAGAAATTTTTGAAATCAAGAATGAATCTTTGTGAACACTGCGGATCTCATTTGAAAATGAGTAGTTCAGATAGAATCGAACTTTTGATTGATCCAGGTACGTGGAATCCTATGGATGAATACATGGTCTCTGTGGATCCCATTGAATTTCATTCGG-----AA-----------------------------------------------------------------------------------------------------------------------------------------------------------------------------------------------------------------------------------------------------------------------------------------------------------------------------------------------------------------------------------------------------------------------------------------------------------------------------------------------------------------------------------------------------------------------------------------------------------------------------------------------------------GAGGAACCTT------ATAAAATTGATTCTTATCAAAAAAAGACAGGATTAAAGGAGGCAATTCAAACAGGCACAGGTCAACTAAATGGTATTCCTTTAGCAATCGGTATTATGGAGTTTGAGTTTATGGGGGGAAGTATGGGATCCGTAGTCGGTGAGAAAATAACCCGGTTGATCGAATATGCTACCAATCAACGTTTACCTCTTATTTTAGTATGTGCGTCCGGAGGAGCACGTATGCAAGAAGGAAGTTTGAGCTTAATGCAAATGGCTAAAATATCTTCTGCTTTATATGATTATCAAATCAATCAAAAGTTATTCTATGTACCGATACTTACATCTCCTACTACTGGTGGGGTGACAGCTAGTTTTGGCATGTTGGGGGATATCATTATTGCTGAACCAAATGCTTACATTGCATTTGCGGGTAAAAGAGTAATTGAACAAACCTTGAATAAGGAAGTCCCCGAAGGTTCACAATCGGCTGAATTTTTATTCGACAAGGGCTTATTTGATTCAATCGTACCACGTAATCTCTTAAAGGCGGTTCTAACTGAGTTATTTCAGTTGCATGGTTTCGTCCCTTTGACT---------CCAAATGAAAAATAAAGCAGACTCTTAAATGC---TTTTTTTCGCGAGTAAGTAGTTAGTTGTTTAGTTTCT----TGTAATCCA------ATAAAGATAAGAATTAGAGTCAAAATCCAAAGAAAAGAATTGAATTCATTTTTTTGGAAAGA------TAAG----ATAAAGGAATTAATTCA-------ATAATATATTTCTTCTTAATTATTA----TTATTGTATTTTGTACTTTATGATTCTTAATAA----ATATTATAAATATTTTCGTTTCTT-CTATTCTATTAATAT-TA-------TATATATTATATGACTATAT-ATGTATAC------TCAATATATAGAGTAAT------------------------------------------------------------------------AATATAATATATAT-----TATATATAATTATATTTAATATG-----TAATTATTATCTATCTATTCATATAGGTTGATTTAGCTATACTTAGTATAAGTCTATATGAATTAATTCTAGTGATTATAGACTATCTTTATTACAATATAATAATAATAAAAATATTAATTTAACAATTAACAAAAAAGAACAGGTAC----AAAT----ATAAAATTGAGGTACCCATTTTATGATAAACTTACCTTCCGTTTTTGTGCCTTTAGTGGGCCTAGTATTTCCGGCAATTGCAATGACTTCGTTATTTCTTTATGTTCAAAAAAATAAGATTTTTTAGATATGGGCAGTAGGGA-----CTCATATATT--TT----TTTCAGATAAACTCAA----------ATTTATTTCCTTGGATTTGTTATTCGGTTCCGTTTTTTAATAAAAATAACTTAATTATATTATA--------AT-TTCTAT-T------------------------------------------------------------------------------------------AAAAAAAAACACACAAAAGGA----A------AATACTAATATCATATAAGC----CTTAA--A-GGGGGGCTTTAGGTTTA-------ATTTACTATATATCTAATCTAATTTTAA-----------------CTATCTAAATAAAATAGTAAATTAATCTAACAATCAATAAAAAAGAACAGCTACAAATATAAAATTGAGGTACCCATTTTATGATAGATGTTTTTGTTCCTTTAGTGGTCCTAGTATTAATTGTAACTGCTGGTTTATTGGTTTATGTTCAACAACAAATTTCTTGGGGGTCTGGACACCTTATGCGTCGCTTCGCAGAAGACGCATGGCTCTACACTGTACCTGGGGCCCGAAAACCAATCAATTTCTTCTGGGCTTCTTTCACTCTTTTAGGTTCTTTAGGGGTTTTGGTAATTTCAGCTTCCAGTTATTATGGTCGGAATTTTTTCTCTTTCAATTCGTCCGAATTTCTAGTTCCTTTTTTGCCACAAGGGGTCACGCTGACTTTCTATGGAATCTCAGGTCTTTTTGTAAGTTTTCATTGGTGGCTTCTAATTTTGTGGAATGTGGGTAGTGGTTATAATCTTTACGATAAAAAAAATGGAATGGTGCGTTTTTTTCGTTACGGATTTCCCGGAGAAAATCGTCGTATTCTTTCCAAAGTCCGTGTGGAAGATATTCTGGCCCTCCAATTTTTCGATAACCCAGAACCTCTTAGTGGTGTCCTTTATATGCACACCAGAGAACAGGGGGACATTCCCTTGACTCTTGTTGATGATTATTATGATAGGACTCCACGGAACATTTTACAAACAGCTTGGGACTTGTCCGCATTCTTGGATGTACCATTGGAAATAATTGTAT----AAA-------------------------------------------AAAAAAGCGAGAATAAATAATCCATTTCTATTCTATGAAAAAATTCGAAATGG--------------------------------------------------ATATA-TATGGGTTCTATTACTGGTAATAGAACTTATGCTTGAT----AGAAATATTATTATC----ATATATAGTTGACAAATGAGATGAAGCTGAGTTCATTCAAGACGACAAATGGCAAAAAAGAAAGCATTAATCCCCCTTCTATGTCTTACATCTATAGTCTTTTTGCCCTGGTGGATCTCTTTAACATTTAATAAAAGTCTGGAATCTTGGGTTACGAATTTGTGGAATACTAAAGAATCCGAAATTTTCTTGAATCTCATTAAAGAAAAAAGTATTTTAAACAAATTCATAGAGTTCGAGGAACTCTTCCTTTTGGATGAAATGCTAAAGGAATACCCGGAAACACGTTTAGAAAACCTTCGTATCGGAATCTACAAAGAAACCATCCAATTGATCAAGACGCACAACCAAGATTGTATCCATATGATTTTGCACTTCTCGACAAATCTAATCTATTTCCTTATTCTAAGTGGTTATTCTATTCTGGGTAATCAACAACTCATTATTCTTAACTCTTGGGTTCAAGAATTTATATATAACTTAAGTGACACAATAAAAGCTTTTTCTATTCTTTTATTAACAGATTTATGTATAGGATTCCATTCGACTCATGGTTGGGAACTAATGATTGGTTCTGTCTATAAAGATTTTGGATTTACTCAGAATGATCAAATTATATCTGGTCTTGTTTCCACTTTTCCAGTCATTTTAGATACTATTTTTAAATACTGGATTTTCCGTTATTTAAATCGGGTATCTCCGTCGCTTGTAGTGATTTATCATTCAATGAATGACTAAAA----AAATTATCCAATTAGACAATTATAAAATTT-G-----TTTTTTTTATAGAAAAGCTAAACATTCACAATTTTACTTATTCTTT-TTTCTTTCTACTCATA----TTCTTCCTAGATTCTGATTCTAGGAAAATT---------ATTTCAGTAAATAGCAGAATAATGGATAGGGAACTATGCCAGTAACCTACCCAATCTTATTGTAGAAATTTTGAGGATCAATGATTGGACCATGCAAACTAGAAATGCTTTTTCTTGGATAAAGGAAGAG---ATTACTCGATCCATTTCCGTATTGCTCATGATATATATAATAATTCGAGCACCCATTTCAAATGCATATCCCATTTTTGCCCAGAAGGGATATGAAAATCCGCGAGAAGCTACCGGCCGTATTGTATGTGCCAATTGCCATTTAGCTAATAAGCCCGTAGATATTGAGGTTCCACAAGCGGTACTTCCCGATACTGTATTTGAAGCAGTTGTTCGAATTCCTTATGATATGCAAGTGAAACAAGTTCTTGGTAATGGTAAAAAAGGGGGTTTGAATGTAGGGGCTGTTCTTATTTTACCCGAAGGTTTTGAATTGGCACCTCCCGATCGTATTTCGCCCGAGATTAAAGAAAAGATAGGTAATCTGTCTTTTCAAAGCTATCGTCCTACAAAAAAAAATATTCTTGTCGTAGGCCCCGTTCCTGGTCAGAAATATAGTGAAATTACCTTTCCTATTCTTTCTCCGGATCCCGCTACTAAGAAAGATGTTCACTTCTTAAAATATCCTATATACGTAGGCGGCAACAGGGGAAGGGGTCAGATTTATCCCGACGGGAGCAAGAGTAATAATAATGTTTATAATGCTACAGCAACTGGTATAGTAAACAAAATTATACGAAAAGAAAAAGGGGGATACGAAATAACGATAGTGGATGCATCGGATGCACGTGAAGTGATTGATATTATACCTCCAGGACCAGAACTTCTTGTTTCAGAGGGTGAATCTATCAAACTTGATCAACCATTAACGAGTAATCCTAATGTGGGTGGATTTGGTCAGGGGGATGCAGAAATAGTTCTTCAAGATCCGTTACGTATTCAAGGTCTCTTGTTCTTCTTCGCGTCTATTATTTTGGCCCAAATCTTTTTGGTTCTTAAAAAGAAACAATTTGAGAAGGTTCAATTGTCCGAAATGAATTTCTAGGTACGCGGATTCATCAACAT----ATTAAGCTCGTCAAAAGAACTCAATTTTTGTTGATAAATTATGTAAAGACCTTTGCTTCTTTCTAGTCTTTTTCTACC---TTTC------TAGAATTGCTTTTACTGTAGAACTAGTCAT-----TCATAGTATATATATTGTGAAGAAGACTCTTTTATTTTGTTTCTTTG---TT----------------TTTTTTTCTATTTTTATAGAATTTAATTTGACGCGATACTAAATACTAAACTTAAACAAAATGAAATAGGCATAGCAG-------AGAATATTAACTAAAGTAGAC-----ATACAAATGGGGAAAACGGGATTCTAGGATGGATTATTTGTCTTTTCCTAGAATCCGATTCCTTCTTCCTTATCCTTATG----TCGAAATAGATATGTATTGAAGTAATGGACAAACAAAAAAGAGAGGGCATT---TGATTGACCAAATAAAAATTCCTTAATTTGTTTAGAAATTAAAAAAAT---AATTAAATCATTATTCGATACTAT-TAGAGACTTAAA------TAGATTTAGAGTAAGATTCCATTAGTATCAAAAAGGTTCGGTTCACAGAAAATTTGATCGG---------TAGAAAATA-TATGA----ATATAGATTA-TATTTTTAGAAT------ATTGTAATATTATTCTTACA--ATAGAATACAAT--------ATTATTGTGCCACCCAGAAGAAGTAAATCAAGTTATT----TTAATCAATTAATGAGATTCATTTTGCAAAAACATCAT----AA----------------------------------------AAAAAAATGAAATGGAATTTTTTGAAACATAGTAAAAAGTTATCCATTGAGTCATTTTATTTATACGAATCCAA-----------------------------------AATATTATGATTATGAATAACTCAACGGGACCCCCTCGAATTCGTCAAAGAAAGAGTGGATCCCTGTTGAGTTCTTATGCTTTCATTTCGCAAACTAAAATCATCC-----------AACTACTACAGGGATGATCCCAATCCGGAATACGAACCATAAAAGAAAATACCAATTAAACCGATGACAACAATACCAGCTACAGTACCTATTATCCAAAGAGGAATCCTTCCAGTAGTATCAGCCATTTATCCCACTTTCCTCCACATTTGATCAAGTAGTCAGTCATGCTAGCGACCTAAACAGTCATAGATAATTTTGAAAAGATATCCTTCCGAATGGGGATAAGAGAATTCCTAATATACTATTCCC--TT-TTCTTCTATTAATTGAAGAAATAATTTGAAAATAAAACAGCAAGTACAAAAATGAGTAATAACCCCCAGTAAAGACTGGTACGATTCAATTCAACATTTTGTTCATTTGGGTTTGATTGTGTCATAGCTCTATAATTCGGATTAGGTTTATCGTTGGATGAACTGCATTGCTGATATTGATCCCAAAAAAAAGACGGTGGGTACCGCTAGTCCGTGAACAGCCAACCATCGTACTGTAAAAATGGGATAGGTCCTATCTATGGTCATTGTAGCCTCCTAAAAAGATCTACTAAATTCATCGAGTTGTTCCAAAGAATCAAAACGGCCTGTTATTAATGGAATTCCTTGTCGGCTTTCCGTAAAATACTCGTTTGGGCGGGGGCTTCCAAACACATCGTAAGCTAAACCCGTGCTGACAAATAACCAACCCGCAATGAATAGGGAGGGTATAGTAATGCTATGAATAATCCAGTATCGAATACTGGTAATAATATCAGCAAAAGAACGTTCTCCTGTGCTTCCAGACATGCCGAGCTCCACATATTCTTATACAGTCAAAGGGGGATCGATTCCATAAAAGATGATATCAGTAAGTAAAAATTTACTGAAATGCAATCTTTGTTAGATCGTCAATTTTGTACCAAGGGTCTCTTTCGAGTATACCAAATCAGTATAGCTATCCTTCTTCTAACACAGCAACGAAATTTAATAATCAGTGGCGA-------GATTAAGTACTAGAAAATTTCTTTC-TTTTTCCTTGATGG-----TTGTTTAGATGTACTGAATAGAAAATTCCTCAAAGTTTAAGAGTATAAGATGAGGGTTCTACACATTCATTATTAGCTTCGGACTAGAAACTGCGAATCAATTAAAATATGAATCGAATGCATTGGTTTCTAATAATTCATGAAGGAAATTCTAAAATTTCTACAATTCAATTAGATGTGAAATCTAGAAATATACTTTTTGTGGTTGTCGAAGATC-TTTTTGTTAGAAACCCTTC---TTTTTTTTTTTCATTTGTTAAAAAATGGAATTGGTT----AGTCGTCTAGTAAAAAGGAACCATAATAGCAGTCTAG------ATACTAAAAAGAACAACTAATACCACCCCATTTTTCTTAAAAACAAAATAAG-----ATTAGTTGTTCTTGTATTAGACACAAAATGGCTAAGGCTGTTTCTTTCTTGGTTTAATTACAAGGATAGAA-----CTT----TTTAAATAAAATATGATATGATGAAAAGAC-AAAAAACTGACGAACCCCAGTTTCGACTTATTTAGTTTTCTTTTCATTCT------AGATATATTAGAAGAATAGAACACATTACTAAATCTAAC------AAGTGCAAGTCAAGAAGTAAAGGGCTTTCTAAGTTCACTCTCTTCTTT----TGTT------------AAAAAAAAAGTTTCATTCGATTAGTTTATATTACTAAACTCACGAGTAAATCTGTTGATTTGGAATCACAGGATGCGTAGATGTCA----AAGATGATGAATTGATTTCG-------TGCCTATGGAACTATATTTTTCTTTTTGTTCGTTCGTAATA----ATTGATTGATGAATCAATTATTTTCAATTGTATCTTTCACGTGGTATTTTTTGCTTC---TTTTTTTATCTCAAAAAAGAAAAATGGAAACTTAGGAAAGTGCTTTATAAACATATGTATAAAAAGAACATATTTCATTTAGTTTCCTTATGCCCACTATAACCAGTTATTTCGGTTTTCTACTAGCAGTTTTAACTATAACCGCAGGTATTTTTATCAGTCTGAATAAGATACGACTTA------TTTGATTTGAAATTTTTAGATGAATTCGATTCGAAATTTTGAAATATTCTAGATCTTCCATAGTT--------ACTTATCATGTAAATTTGCAAT----TTTTCGTGATTGAGACTCATGGTAAATACAAATTCATATTTAAGGATAGATATTACCCTCCC-TTTTTTTCCTTTCAAACAAATTCAAATGATTGAAGTTTTTCTATTCGGAATCGTCTTAGGTCTAATCCCTATTACTTTGGCTGGGTTATTTGTAACTGCATATTTACAATATCGACGTGGTGATCAATTGGATCTTTGATTAAGTAACATCTCCTTTGTTTATTGACCTCCTACTCCTATTTCGTTGTTTTAGGATTA-----AAATTAAATTAACAACG------GAGATCAAATTCAGACTTTAGATTAGAC----TGTTATCCCTTTATTTCCGTATCATTCTCTTTCTCGATTCGATATAACAATAATGTAATCACGCTCTGTAGGATTTGAACCTACGACATCGGGTTTTGGAGACCCGCGTTCTACCGAACTGAACTAAGAGCGC------TTTTTTTCATAAAAAATTTTTTTTATGTGATGCTAATACATCTTGCATGCATATACTGACTAAATAGCAATAGTTATCCATAGT----------GAACTATTGCTATTTAGTTAGTATGTCCAATTTTAATTCGTCTCAATTGATCTATTTTTACTGCTCATACAATAACTAATAGTATGGGATAGGGATGACAGGATTTGAACCTGTGACATTTTGTACCCAAAACAAACGCGCTACCAAGCTGCGCTACATCCCTT----TCCATGTCCATGGGTTTCCAGTTTCATTCTAAAGAATCTTTGTCTTATTTTCCACA------------------------------------TT--TTTTTC--TTTTTTTTTTTACTTTCTCATATCCTATTAAATAATA-----------------------TCGAACTATATGTAATTATG------------TATTACAAATTATTCTAT-------TTCTATAGAATAAAAATATTTAA------T---TA----------------------------------AAGGGAATATATAGATA------TAGAGT------ATAATAGTAACTAAAGAATCTAAAAACAAAGAATATAGA--AT--AT------------------------------ATATATAAAGAATCTAAATATCAAAAATTTTTTTAAATATGAAAAATAGAA-TATAGAATAATAAAAAATATTCTTATTATTTTTATAT--------------------------TAT------------------------------------AATAA-----------------------------TAAAATTCATAATTTCAGAAAA------TTCA-TT---------------------------ATAG------AATAATATAGTTAAA-----------AT-------A------------------------ATATT----------------ATAGAATGAAAT-AAAAAAAAAAATATCT---------CATGAATCGTTATCCAATTCAAATTGAATTCGGACTTCCCCCGACAAATGCAAGTGATTATTAAAAAAATAAAATAACTATTTTATCATATTCC------TAT-----ATGTAATTATGTATTACAAATTACAAG---AAAAAAACGAAGGAGGAT------TTGAAATGCGAGATCTAAAAACATATCTCTCTGTGGCACCAGTGGCAAGTACTCTATGGTTCGCGGTTTTAGCGGGTCTCTTGATAGAAATCAATCGTTTATTCCCGGATGCATTGATATTCCCCTTTTTTTAATTCTAGTTAT-----T---GGAATTGGGACTGGAAGGTGTGACGAAGATTAGATATCAAATCAAATATCTGTGATTAATTCCTTC-----TTTTTTCGAATTAGAAGAAGTTTCAAAGAAAGGGAAAGGTGGATTTGTCCTCAGTGAAACTCGGAATTTTTGCCAGGTTTCAATGGAATTGAATTTTTTATTCAATTCCATTGCTATTTATAATAGAGTGAGACCACAAATGGAATTGGAATACTTGGGCAGGGGCAATAATATCATAGAAGATACTTAACTTAAATGAAAAGTCAAATACTTTACTGCGATTCGAAATATAGTTCGAAATCATTTTATTACTGAATTTTTACTGTACTATA------AAAATTAATTGG--------AACGAAATATTTGATAATTTTATTTTGAA-----TTATCAACTTATAC-TTTTTTAGTTCCTTTTTTATTCTTCGCTTCAAATCTGAAAATCGAAGAGTTAAGTGAATCAAAAAATCAAAGGAGGTTCATGCATGGCCAAGGGTAAAGATATCCGAATTACTGTTATTTTGGAATGTACTAATTGTGATAAAAAGAGTGTTAATAAGGAATCAAGGGGGATTTCTAGATATATTACTCAAAAGAATCGACACAATACGCCGAATCGATTGGAATTGAGAAAATTCTGTCCCTTTTGTTGCAAACATATGATTCACGCAGAGATAAAGAAATAGAGAA-AATGGCTCGCTTGTGTGTTACCCTT----ACAGATAAAAAATAATCTTT-CAGATA----GAAGATA------TATTCT--------AAAAATTATAT-------TATAAT-----TCAATTATAAATTTATATAATTTATATAATAA-ATAGAACAT------------GTAAGAAGA--------------------------------------TTTTTTAGATTATATATAATAA-----------------------------------------------AATTATATTATATAGCATATATATATATAACAAAC--ATTAACAAACATATAG-AAAAAAAT----AAGAATATAAATAAATTTTTATAAGAAATAGGATTTTCGGTATAGGAATAAAAAAACCATGG------------------------------------------------ATAAATCTAAGCGACTCTTTCTTAAATC------TAAGCAATCTTTTCGTAGGAGTTTGTCCCCGATCCAATCGGGGGATCGAATTGATTATAAAAACATGAGTTTACTTTATCGATTTATTAGTCAACAAGGAAAAATATTATCTAGACGCGTGAATAGATTGACCTTAAAACAACAACGATTAATTACGATTGCTATAAAACAAGCTCGTATTTTATCTTTGTTACCTTTTGTAA------ATTCA----TTACCTTTTGTTAATAATG------AA------AAAAAAAAATTTGAAAAAAGCGAGTCGACCACTAGAA-------------------------------------CTACTAC------------------------------------------G---ACTGTTCTTA----------AAAAAAAAAAAAAATAGAGTTACTC----TTCAATTGAATTCAATTTTGAATCTAAACTCAATGAAAATTTGGATTAATATTTTGTTCGAAAACTACGACAATCCTATTGGGGTTCTTGCGTTGTAAGAAAAAAGAG----AATAGGTAAAGAAGAATAAATC----TTTTTTTTTTTTTGAGCGCGGTTTTTTATTTATTTTGATGACTTTGTCATATGAATTCTAATTCTATTTTATCATACAAATCGCTTCTGTTTTACCACCTTCCCGGAGTTGAATCTCCGGGGAATTTTTATTTGTTTA------TCAGATCGTTGGCAATCATAAAAATACAATTCCCCTTTAATATAGCTATTTGTGCAACTATTTTACGATTAAGAAGTAATTGCCTCTTGTACATATTAGACATTAACTTACTATAAA------------TATAGTATATTTTCTTATTCTGGCCAATTATTGCGTTTATTCGACTGATCCACAAACTGCGAAAATCCCTTTTTTTCCTATCTCTATCCCGATTAGCGGAAACCAAAGCTTTTATTTTCTGTTGTAAAATAGTTCGAGTAAGTTTTGAATGAGCTCCGCGAAAGCTTGAT---GTAAATAAACGAATTTTTGTCCTTCGTTTTCGAGCGATATATCCTCGTTTAATTCTGGTCATTGAATAAATGAGACTTTGATGAATAACTATTTGATTTTTTCTTTCAGTTATTCTTTTATCCTTCCTAGTCTATTAATAACAAAAAGGGATTCTTCCAATGTATAAAATAATAATTCCAATGGCTTTTGCTACTCTAACCTTCCCAACCACGATTTTTTTC------TTTTTTTT--------TATTTTGA------------------------------------------------------ATTAAATA------GAAATGGAGAAAGAAATGGTGGGTTCCATCGTTTCTATGATTACGTTTTAAACGGTGAGGTCCTCTCTATACACCGGAGCCCCTTCCTTCATTGAATCTTCATTTAATCAATGTTATTGTTAACTTGTACAGTTCACACTCATGGGCTCTACCCATTAAATATCTAGTAATAGGTCTTTCACAAAGAAATCTAGCTATACAGTAACGGTATTTAAGTATGAAGATTAACTGGGTAGTTGACCCTCTTAGTCCGTTCTTGCAAAATTTAGGACATAATTTTTCTTTATTTGAAATAGGATTTTTCCCGCTTAATGGATAACCATTTGTTACCAATGGGAAAGTCTTTTTCATCTTAAATTGCAAATTAAAGTGATTCGGTTTCCACCAATCGAAATCATAAATTTTATACACAATTC------------------TTA-TTATATTAATAGAAT---------TTTAGTCTATTATCTAAAAAAACGAGTCGCACATACACCCTAGTACATGTTCCTCTGCGCTGAGGGCATCCCCGAAGAGCGGGAGATTTTGTGACATTTCGGATTGGCTTTCTTGTGTTTCTAATAAGTTGTTTTATAGTTGGCATGGTGAGTTAAGTTATATATATATAT--AATGATCTGGTTTAGATCAATCCT-----AA--------------------------------------CCCG---ATAAT-----------------------------------TATGA-----AT-------------------------------------------------------------------------------------------------------TATTTAGATTCTATAAAATA-----TCT--------------TTGGTATACG---------------TAGGTA---AGAATTTAAAAAAGATAAA--------------------------------------------------------------------------------------------------------------------------------------------------------------------------------------------ATGAG-----ATAT-TT------------------------------------------------------------------------------------------------------------------------------------------------------------------------------------------------------------------------------------------------------CTGAGGAATCC--------------TTTATCCTCTT-------------------------------------TTTT------TATTCAA---ACAGAA-----------------------------------------------------------------------------------------------------------------------------------------------------------------------------------------------------------------------------------------------------------------------------------------------------------------------------------------------------TCCG---CTACCATATCAACAATTCCGTAGGCTTGGGCTTCTTCTGCTGACATAAAAAAATCCCTTTCCATGTCTTTGGATATCTGCCATGAAGGTTTGCCTGTTCTTTGTGCATAAATCTGTGTAATAGTTTCGCGCATTTTGAGTAATTCATTCGCTTCCAGGATACATTCTACTGTTTGTCCCTCCTGAAAAGAACTAGCAGGTTGATGGATCATTACCCTGAGAA-TATAGAATA----TAACATGATAAGGGTTTCTAATAATCTTGGATT----GGAT----GATAGGCTAAGGGATGTAAATAAGAAAAAACTAATG--------AAGATAAAATGTAAAGCCGTACAGGCAGACATCTTG----TTTCTTTTTTATATAGCATACGGCTCTACTAGGA------AAATTCATTTTGAT-----CTTCC------CTCG-----AAGAAGTTTAAAATATACCAGGTCTATCAGACCCAGATCAGTAAATAATCCAATA------ACCACCTTTCTCTTTTTTTTTAGAAAATTTTTTATAGA---CTGTGATGATTCCGTT------------------------GCTCTTT------TATTTCGTCTAGTCTTTTATTCAGCAATCCCAAAGTTTCTTTTTTGAAATAGTTATT--------------------------------------------------------------------------------------------------------GAAATAGTTAATATAATAAAAAATAA-----ATATTGTTCAAAGTTTTCTGGTGTGAAAAC----AAAA---AAAGATTGTGACACTAAAAAAGGCTCCTGATAGATCAGATAAAATGGTAAATACCCCTTTTTC-----ATACTACTCTTTCGATATATAATCTAATGGTTTTT---AAAAAAAAATTATTTTTGCATATCGAACTCGAAGTGCCATGCTTTTTTTACTT----AATATTGGTGTAGGCATAGTC--TTCTTTTTTTTCTAGAA-----ATAAGAATCATTGGCGCCAA---GCGTGAGGGAATGCTAGACGTTTGGTAATTTCTCCTCCTACCAAAAGAAGAGATGCCATTGAAGCGGCTAATCCTACGCATACTGTCTGTACTTCTGCTTCTACAAAATGCATAGCATCAAACATAGCCATTCCAGATATTACTTCTCCGCCCGGAGAATTTATAAACAGATATAAATCTTTGGTTTTGTCCTCTAGACTGAGATATACCATGAGACCTACAAGTTGATTTGATATTTCACTGTTTACCTCTTGACCTAAAAAAAGTAGTCTTTCTTGAAAAAGGCGATTATATAAGTCAATCCAAGATG------------CATCATCATCTCCAGGAACTAAAAATGGTACCTTTGGAACACCAACTGGC---AT---AAAATGGA----------AAAGGATGCAGTTCTCTATCTTACTTT----GCTTTGGTGT-GAGAACGTGAAACAGAATGAATTGATTTTGTTTGCTAAAAATCAT---TAGTAGCAGCGTGTATAAGAGCCGAAA-TAGGGGTCGG-----CCCTTCCATAGCATCCGGTAACCAGACATGAA-------------------------------------GAGGGAATTGGAATGAATAA----A---GGAAAGTTTTGACGAATAG--GTCGTT------CTTGA------ATATGTCTGCAT---TCACT--------------------------------------------------------------------------------------------GATATAAACACCC----------------------------------------------------------ATATAGAATAGAAACACTCA-TATAAAATAAAGTCA----CCCCCCACCACCATTGCGTATTGTTACTTATCGGGTATAGAATAGATCTGCTTCTTTTTGTTCTTACGAATGAATATAATTGTTCCAAGTTCCATTATTACTAAACAACTAGAACAAATATGAATTCTTTA---TGCGAGATTATGCAAGATAATTTACTGAAAGGGGAGGGTCCATAGTCTAGTTTTTTACAGTGCAATAAAGTTACATAGTGTCTATTTTTTGTTGATATAAGAGGTATTTTCATGGGTTTGCCTTGGTATCGTGTTCATACCGTTGTATTAAATGATCCCGGCCGTTTACTTTCTGTCCATATAATGCATACAGCTCTAGTTGCTGGTTGGGCCGGTTCGATGGCTCTATATGAATTAGCAGTTTTTGATCCCTCTGACCCTGTTCTTGACCCAATGTGGAGACAGGGTATGTTCGTTATACCCTTCATGACTCGTTTAGGAATAACCAATTCCTGGGGTGGTTGGAATATAACAGGAGGGACTATAACGAATCCAGGTATTTGGAGTTACGAAGGTGTGGCCGCGGCACATATTGTGTTTTCGGGCTTGTGCTTTTTGGCGGCTATCTGGCATTGGGTCTATTGGGATCTAGAAATCTTTTGTGATGAACGTACTGGAAAACCTTCGTTGGATTTGCCAAAAATCTTTGGAATTCATTTATTTCTTGCAGGGGTGGCTTGTTTTGGTTTTGGCGCATTTCATGTAACAGGATTGTTTGGTCCTGGAATATGGGTGTCCGATCCTTATGGACTAACAGGAAGGGTACAATCCGTCAATCCCGCATGGGGTGTGGAAGGTTTTGATCCTTTTGTTCCGGGGGGAATAGCCTCTCACCATATTGCAGCAGGTACATTAGGCATATTAGCGGGTCTTTTCCATCTTAGTGTGCGTCCACCTCAACGTCTATACAAAGGATTGCGTATGGGAAATATTGAAACCGTCCTTTCCAGTAGTATCGCTGCTGTATTTTTTGCAGCTTTTGTTGTTGCTGGAACTATGTGGTATGGTTCAGCAACTACCCCGATTGAATTATTTGGTCCCACTCGTTATCAATGGGATCAGGGATACTTCCAGCAAGAAATATATCGAAGAGTTGGTGCTGGGCTAGCCGAAAATCAAAGTTTATCAGAAGCTTGGTCTAAAATTCCTGAAAAATTAGCTTTTTATGATTACATCGGCAATAATCCGGCAAAAGGGGGGTTGTTTAGAGCAGGCTCAATGGACAATGGCGATGGAATAGCCGTCGGTTGGTTAGGACATCCTATCTTTAGAGACAAAGAGGGGCGTGAACTTTTTGTACGTCGTATGCCTACTTTTTTTGAAACATTTCCGGTTGTTTTGGTAGATGGAGACGGAATTGTTAGAGCTGATGTTCCTTTTCGAAGGGCAGAATCGAAGTATAGTGTCGAACAAGTAGGTGTAACTGTTGAATTCTATGGTGGCGAACTCAATGGAATCAGTTATAGTGATCCTGCTACTGTGAAAAAATATGCTAGACGTGCTCAATTGGGTGAAATTTTTGAATTAGATCGTGCGACTTTAAAATCAGATGGTGTTTTTCGTAGCAGTCCAAGGGGTTGGTTTACTTTTGGACATGCTTCGTTTGCTCTGCTCTTCTTTTTCGGGCACATTTGGCATGGTGCTAGAACCTTGTTCAGAGATGTTTTTGCTGGTATCGATCCAGATTTGGATGCTCAAGTAGAATTTGGAGCATTCCAAAAACTTGGAGATCCAAGCACAAAAAGACAGGCAGTCTAATAGAAAGAACATTCGTTTGTTCCTT-TTCGATTCGAC-TTTTTTTGTTATG-----ATATTGATAT------AGGGAACTGAATAAATTTTTATTTGAATCATTGCAGTTTGTGTTACTCTTGTTCTTTCTTTTTCTTTATCCAGGAGATAA-----TCCTCCCAAAACAGGTATGAAAGCTATAATTGTAAACCACGATCAAATCTATGGAAGCATTGGTTTATACATTCCTCTTAGTCTCGACTTTAGGAATCATTTTTTTCGCTATCTTTTTTCGAGAACCCCCTATAGTTCCAACTAAAAAGGTGAAATGATTTTTCATTAT--------------------------ATCAATTGAAGCAATGAGCCTCCAATATCGTAATATT-GGGGCTCATTACTTTAACTAGTCCCCATGTTCTTCGAATGGATCTCGTAGTTGTTGAGAGGGTTGCCCAAAAGCAGTATATAAGGCATACCCGGTAAAACTTACAATTAAACCAGATATAGAGATGGCAATTAGGGTTGCTGTTTCCATTATTATATAATATCAAGACCAAAATGGATCTAGATCTATAGGGTAAGATCCTAT------ATTTACAGCGGAATGGTATACAAAGTCAACAAATCTCAATGAATAAAAAGTAGGATTTATGGCTACACAAACCGTTGAGGGTAGTTCTAGATCTGGTCCAAGACGAACTGTTGTAGGGGATTTATTGAAACCATTGAATTCAGAATATGGTAAAGTAGCTCCTGGATGGGGAACTACTCCTTTTATGGGTGTTGCAATGGCTCTATTTGCGGTATTTCTCTCTATTATTTTAGAGATTTATAATTCGTCCATTTTACTGGACCAAATTGCTAAGAATTAGATTCACAAGAACCAACTAATTAG--TTTTTTTGAAAAGAAGGTAAAGTTTTGCATTTAAGTCTT--------------------------TGATTTGGTAGTTCGACCGTGAAACTTCTTTGTTTCTGTATTTCCGGAATATGAGTGTGTGACTTGTTATAATGGATCCTATTGATAAAACAGAACATAAAAAGGATCCATC-----ATCTTGATAGAGATGGCTTTACCCCGTCAGATATTTATTCTAGTATCTGGAACACGGAATATAGAAAATAGATTCTGAAGTATTAGAACTATGATTCATACTTAATATTTCTATTTAAAC------CTCGCAACCGGAC-----TAAAAAAAATT----TCAAGA---GTTAGAAG--------------AATAAAATGAACGATTTTTATTCTTTTAAACTGCCCCCGCT----TATATTTATTTTGATCAAAGGGCAAAAGTTTCTTTGAATTTTTTTCATTATATCTATTCACTGTCATTGAATAAGTGATGATCCAGCAGTTCTTACTCAGGGAATTTTTGGACTTCGATTAAAGG-TTTTTTTGAAAATCATCGTGGTTCTGGTATGAATCTGAGGTTTTTGAATTG----ATTCATAGGGTCTTAACAAGAAAATTCCTATCA------ATAATAATCAAAAAACAACAGTAAAATAAA---AATCGCATTACATACACAAATA---------AAAAAAAATGAAGTAAATAATAGAATATTCAAGAGGCCTCGAAGAATCAAGAGAAAAGACTAGTGAGCCGACTTGAGATTTTGGCATTATAACTAAAAAGAA----TTTGGGATTTCTATTTTTTTATTATCTTCCTTCAA-----ATTGGAATA-----TTAGGATTAAGTTAAGAAGTTTAAAACTTACACATATCCG----TTTTACAAATAACCAGTATTTTAGTATTTTTGTTTGAGCCGTACGAGATGAAATTCTCATATACGGTTCTCAGGGGGGTCCCTTGGTTTACCTATCTCAATAAAGTCTATGATTGGTTCGAAGAACGTCTTGAGATTCAGGCGATTGCCGATGATATAACTAGTAAATACGTTCCTCCTCATGTCAATATATTTTATTGTTTAGGAGGAATTACACTTACTTGTTTTTTAGTCCAAGTAGCGACGGGGTTTGCTATGACTTTTTATTATCGTCCGACCGTTACAGAGGCTTTTGCCTCTGTTCAATATATAATGACTGAGGCTAACTTTGGTTGGTTAATCCGATCAGTTCATCGATGGTCGGCAAGTATGATGGTCTTAATGATGATCTTGCACGTATTTCGCGTGTATCTCACTGGTGGTTTTAAAAAACCTCGCGAATTAACTTGGGTTACGGGTGTAGTTTTGGGTGTATTAACTGCATCCTTTGGTGTAACTGGTTATTCCTTACCGTGGGACCAAATAGGTTATTGGGCAGTAAAAATTGTAACAGGTGTACCCGACGCTATTCCTGTAATAGGATCGTCGGTGGTAGAGTTATTGCGCGGAAGCGCTAGTGTGGGACAATCTACCTTGACTCGTTTTTATAGTTTACATACTTTTGTATTACCTCTTCTTACTGCCGTATTCATGTTAATGCACTTTCCAATGATACGTAAGCAAGGCATTTCAGGTCCTTTATAGACAATATGGATCATAGAAATTTGTAATCAATCATGTATCATTTTGGGGAGGAGCAATAGTATTTCATTGCTACAAATATGGATTA--TTTTTTTTTAAATAAGACATGTATTTGGATATTTCCCTTCAACTTAACAAAAGAAATTGGATTATTTATTTGACAT--------------ATATGAATAATTGAAGGGAACTCTCCGAAAAAAGAATGGATTATGGGAGTGTGTGACTTGAACTATTGATTGGGCCGTGCAGATATATGACTTTATCTTATCTGCCACATTTGCATTCA-----AAATTAAATGTGTCTTTGTTCGAACCACTGCGCAAGCCTCCTACGG-----AGGATAGGTCGGTTCGCTTGAAGAGAATCTTTTCTATGATCAGACTCGATCACATCCTGCATGAACAGGCTTCGTAATATCC------AGTAAAATAAGTAATGTGAGATAATCCAGATTATG-----TCTTATCTATTTAACTCTAACTTAATAGTATGGAAATGCATTCATTTCCTATGCATTGACTCAATTTACGATACTATCGGAGTGAAACAAGTAGATCTAAAGAAG----AACAAAGGTTGTATTCTATTAGTAACAAGGAAATCCTTTTTATGTAA-----CTCGAAATTCATTTTTCGAGGAATAACAGTCGAAAGTTTTGAGATCACCCAGAAAGCACTTTTCATTTTGAAAACATACTTGGGTGAAAAGCATTTACTTAAAAATAAAATAATAACTGAATTTTTTGCAATGGATAGTTGTAATTTAGGAAAAAAAGAGAATCTGGTCTATTTTATGACATGGAATCTTCATATATGTGTGAATAAAATAGAAATTTTTTCTATAGATGCATTTGGTTCGTTTGATTCGTGCTCGAGCCGGATGATGAAAAATTATCATGTCCGGTTCTTTCGGAGGATGGATCTAATCTATAAGAATTCACCTATCCCAATAACAAAAAAACCTGACTTGAATGATCCTGTATTAAGAGCTAAATTGGCTAAAGGAATGGGTCATAATTATTATGGAGAACCCGCATGGCCTAACGATCTTTTATATATATTTCCAGTAGTAATTCTTGGTACTATTGCATGTAACGTAGGCTTAGCGGTTCTAGAACCATCAATGATTGGGGAACCCGCGGATCCATTCGCAACTCCTTTGGAAATATTGCCCGAATGGTATTTTTTTCCCGTATTTCAAATACTTCGTACAGTGCCCAATAAGTTATTAGGCGTTCTTTTAATGGTTTCGGTACCTGCGGGATTATTAACAGTACCCTTTTTGGAGAATGTTAATAAGTTCCAAAACCCATTTCGCCGTCCAGTAGCAACAACCGTCTTTTTGATTGGTACCGTAGTGGCTCTTTGGTTGGGTATTGGAGCAACATTACCTATTGAAAAATCCCTAACTTTAGGTCTTTTTTAAATTGATTGATTTGATTCAATTGTGAAATAAAATATCATGCCATGTGTATTGTGTATCTAGGGAGAATTCACTTTGAAACGACTAATCCCTAGATACATCTATTCCATTTTAGACCTATTCTGAACTGAATATATGGATTTGTGCTAAAGATTCTATTTAAATAATTTCACCTTTCTTTTTCTAAAAAGAAAGATG-AAAAAATCCAATGGATTTCAAATTTATGCAAAATCCTTTTCGATTTGTAAAATGTTTAATATATTTTTTACATCTTCTACGCGAAAATGTTCAATTTTCATAAGGTCTTCTTGACTCTTATTCAAAAGTTCCAATAATGTATGTATATTGGACTTTTTGAGACAATTATAGATCCTGGGAGGCAATTCTAATTGGTCAATAAAAATGGAGTTCAATGGTATTTCTTTTTTATTTTTTCTTAGTTTATCCTTAACCAATCTATCATGAAAAGTAAAAAGGGGTAAAGTAACTTTGTGTTGATTGTTTTCTAAATTTAAGTTTTCTTCTTCTGCATGTAAAAAAGGAATAAATAAATCAATCAAATTCCGGGAGGCTTCATAAAGTGCTTCCTTAGGAGTTAAACTTCCATTTGTCCATATTTCGAGAAAGAGTATCTCTTGTTTTTCATTCCCATTCACATAAGAATGAATACTATGATTCGCATTTCGAACAGGCATGAATACAGCATCTATAGTATAACTTCCGTCTTGAATGTTGTTTAGTGTTTTTATACGATATCCCCGATTCCTCTCAATTTGTAATTCAATACACAAATTAATCGGTTCTGTTAGGTTAGCTATATGTTGTGTATCATCAACGATTTCCACCGAAGGTGGTAAAATGATGTCTTGAGCAGTTAAATATCCAGGACCTTGAAAACAAATAGACGCATCCCGAGTTCCATACAGATTACTTCTCAATACAATTTCTTTCAAATTCATTAAAATTTCGTGTATTGATTCTTGAATACCTACTATGGTGGAATATTCATGTGGTATTTTCTCAGATTTTGCACGTGTGATACATGTTCCCTCTATTTCTCCGAGCAAAATTCTTCGCATTGCAATGCCGATTGTATCAGCTTGGCCTTTCATAAGTGGAGACAGAATAAAGCGTCCATAATAAAGATGCTTACTGTCTACTCTTGATTCAACACACTTCCACTGTAGTGTCCGAGTAGATACTTTTACTTTTTCCCCAATCATAGTTATATATTTTTATCAAAAATTGTTTATTTCTCTTGAAATCTCTTTCTTTAATGTTTATTTTTAGTTTT------ACACACGTCTTTTTTTAGGGGACCTACATCCATTATGTGGCATAGGGGTTACATCCCGTATAAACCTTAAAAGTATACCACTTCTACGAATAGCTCTTAATGCTGCATCTCTTCCGAGACCGGGACCTTTTATCATGACTTCTGCTCGTTGCATGCCTTGATCTGCTACTGTTCGAATAGCATTTGCTGCTGCGGTTTGAGCGGCAAATGGTGTCCCCCTTCGTGTACCCTTGAAGCCACACGAACCGGCAGAGGACCAACAAATCACCCGACCCCGTACATCTGTAACAGTCACAATGGTATTGTTGAAACTAGCTTGAACATAAATAACACCCTTTGGTATTTTACGAGGATGCTTACGCGAACCAATACGTC---------------------------CATTTTTACGTGAACCAATTTTTGGTATAGGTTTTGCCATATTTTATTATT-------------TTAAAAAATATAAGTCCGAAATATATGGATATATCCATTTCCTGTCAAAAACGGATTCTTTACTAT-TTTCTATCTTAATTTTATTCTAT---------TTCTACTAAGATAGATTTG-----AAATATCAAGC-----AATAATAT---------TTATTATAATACTTAATAACATAGAATAGATTCTAATATAGAATCTAT-ACTA-----TATTTTTGTTTTGATTTAATATTTAAG------TGAATTAACT-------------ATTA--------------ATATAATACGATTTTTTGAATTTCAATATTTATTGATTTGTGCATTCGGTACTTTCTTT-------AAAAAAGAAAGCCC----TTTTTTGTTTT----GTGAAAATATTATCCTTGTCTTTGTTTATGTCTTGGATTTGAACAAATTACTATAATTCGTCCTCGTCTGCGGATCAATCGACATTTTTCACAAATTTTACGAACAGAGGCTCCTATTTTCATATTTCTCATTCCTTAACTTAATGCTGAATCTA-----TTTATTGGAAGAAAATAGGGTTTCCTTATTACATTTTTTACTTTCTCGGTCATCGTATTGTATCGGT------------GTATACATATAAAAGAAGAGTACGTCGAATTTTCTTGGAAACATAGCCCAGAATCTTATTTCAATTCTATTC-----TATTTTTTCTATTA-AAGGAACCTGGAATATACCCTCAGAAGTTATTCAGTAATTAAATCTTCATGAATTTTTTTATTTCGATTCTAGTTAA----ATCCTCTTGAAATATTCACTAATGTATTAG--------------------------------------------------GATTAGAAGTAATATTAGAAATTTGTGTTTTCTCTCTCCATTGACAAGAATGAATAGAAGTTTTTT-----AT-------ATAATTCGGATAT----------A----AGAATATCCGAAAAATTACCATATATAACATAAAACTTCTCCGCCGATTCTTTCTAATCGAGCCTCTCGATCTGTCATTATACCTCTAGAAGTAGAAAGAATTACAATCCCCATACCTCCTAAAATTCTAGGAATTCGTTGATAGTTAGAATAGATTCGGAGACCTGGTGTACTGATCCGTTTTAAATTTAAAAACGTTTTAGATGATCCTTTCCTATTTCTTCTATATCGTAGAGTTAAAACTAAAAAGTATTTGTTGTTTTCCCGATGTTTTCTGACGTTTTCAACAAAACCCTCTCGTAAAAGTATTTTAACAATGTTTTCGATAATATTAGTAAGTGGTATTTGAACTGTTCTTTTTCTATTCATGTCAGCATTGCGTATCAAGGTTATTATATCAGCGATGGTATCCTTACCCATGATAAATGAAAATGATTGTTGTTCCTTACTTTCAATATAATCAACGTGCTCCCATTTTTTGATTCAATAAAATATCT-AATTATTGAATATGAGAAT---ATAAT-----AATACTCT-ATA-TATAGAAAATCTTATTATAATCT-AATAG-----GATAATAGGATAATGTACATA----TATATAGAATATTCTCAAACT--AAAAAAAAATAGAATATTAGAAAATGA--------------ACTATTATACTAATTCA----------AAATTCTGAATTCTA-TTTTTTTATAGAATTCAGA------------ATTTTGAATATATAAATAATAA--------ATATATATATTTTTCATTCCTTATTGTTTCTATCTATAATAT------TA-TATATTAT-TATTATTTTGATTTATTTTTTGAA-----ATATTAATTAAATTAATC------ATTTAATAATTAAATGATATACCTATATCATGATCTCGT------ATTATAATACCTCGGGTGCTAATGAAACTATTTTAGTAAAATTTAACTTTCTCAATTCTCGAGGTATTGCGCAAAAAATTCGAGTTCCTTTTGGATTTCCTTCTTTATCAATTACAACCGCAGCATTATCATCATACTTTATTATCATACCATTACTACGTTTGAGTTCTTTACAAGTACGTACAATTACAGCTCTGATCACTTGAGATCTTTCTAAAGGCGTATTTGGTACTGCTTTTTTGATTACAGCAACAACAATGTCACCAATATAAGCATACCGTCGATTACTAGCTCCTATGATTCGAATACACATCAATTCGCGAGCTCCACTATTATCGGCTACATTTAAATAGGTTTGAGGTTGAATCATATCA--TTTTTTTTTATCTTTCAG-------TT---AAAAAGTTGAAGTAAAAAAAATATTCTGTGTTC----AAAAAAAAAAGAAACCCACAATTGCAA-TTTTTTTTCATACTAAAGACCTCTTTCCTTCGAATGATTATTCTGAAAGAATGAATTGAGTTCGTATAGGCATTTTCGATGCTGCTATTGAAATAGCTTTTCGAGCTATAGTTTCTGAGACCCCACTCATTTCATAAAGTATTTTGCCGGGTTTAACGACAGCTACCCAATATTCGGGAGATCCCTTTCCCGAACCCATACGCGTTTCGGTAGGTCTTACTGTAACAGGTTTGTCTGGAAATAGGCGTACCCATATTTGTCCACCCCGACGGACATTTCGTGACATTGCCCGGCGCCCTGCTTCTATTTGTCTAGATGTGATCCAAGCGGGTTCAAGTGCCTGAAGAGCATATTTTCCGAAGCAAATACGATTACCTCGATAGGCTCTTCCTTTCATTCTTCCTCGATGTTGTTTACGGAATCTGGTTCTTTTAGGGTTATAGTTGA----TGGTTGTTTCTCAATTCCATCTCTATTACAAAACCGTACATGAGATTTTCACCTCATACGGCTCCTCACGAATGAATCGATTCCAAAATATTTAACCGATAAAAAAATATAC-----AATAACATAC------ATCCATTAGAAATTTGTATATCTTGATTTGATATATATTGTTTTGGTATAAGATTCTAACGAATTTGTATTTGTC---TTTTTTTAT----TATCATATTGGATTGGAAACAATTTTGAAAT---------AA----AAAAAATTATCGCGGGCGGATATTTACTCTTTCATTATCAATTTCAGATGTAATGTAGGGTTAGTCCACAATTCCTCAAAAAACAATGAA-TGGTTCTTAGTTTCTTCCGCCATCCCGCCTAATGAATTTTTAAGATTTG-----TTTTTTTT-ACTTTTTTTTAT-AAAAAAAAATTATCTTAGGTATTCACAGGTTCCGTCGTTCCCATCGCTTTTCGATTTATGGTTAGGTCTAAATTCTACAATGGAGCCTC-----TTTAATA----------------------------TTAATAAAATTTTATTATTTA------TTTTATTCTTTTTTGTTGAATCAACCTTCTCAGTTTTATTGATTCGCGGCTCTGGATTCGTT--------TATTCTAGGAATATATTTCATCCATTATGGATTAATTTTTAATATGGATGCTTTTTTACACTACCTTTTATGAGATGACCCATAGACCTTTACATATTAGAATTCTATATCATTGATATC-----T----TTTCTTTCTTTCACCTCTTCGTTTATCTGTATATTCTTATTGCTTTACAACTCATAATCAGATTCTTTTTTATTTCTGTTTTCAGTTGCTATAAT--TATATAACCACATATATCTTT-ATTTAGATTTTTTATTTG----AACGGGTTCTTTAT------ATCCAGATAATGCGAAGCGATGAGTAGGTTATTAGTTCTTTAGTTCTTTATTAAAAAATTCTACGAATTTTTGTTTTAATTGAACCACTCGAAAAAAACCAACGAGTCGCACACTAAGCATAGCAATTCCTTCCTTATAAAATAATTATTAAAATTTTTTATTGAATCTTATAAAATTTGTCATTTATTCTTTCTTTTGGAATAA----TA-------------------------ATATATTAAGAATTCCTCATTTTTTGTTTTATCCAAAG-ATGGGAGCTTAAAGATACCGAAAAGTTTTTTATTCTTTGTTTAGAAATATCCAAACTTTGATCCCCAATACCCCATAAATAGTTCGAACTGGATAGGAACAATAATCAATTTTAGCTCGAATGGTTTGTAGAGGAACCCTACCTTCTCTGATCCATTCGACACGTGCAATTTCTTTTCCGTCGATACGTCCCGCAATTTGTACTTGAACTCCTTTTGTACCCGCCTGTTCAGCTAATTCTATAGCTTTTTTGATTGCTTTACGAAATGGGATTCTATTCTTTAATTGTCCGGCTATAAATTCTGCAAGAATATTAGGGTCTCTATAAGCATTTGGAATTCTTGTAATTGCA-------------------------ATGTTGAGTTTTCGGTTCACACAATTCAGTTTTTTTTGCACATTTATCTGTAATTCTTCGATTCTTCGAGGCTTAC---CCTCGATTAATAACTTGGGAACTGCCATATAGATTATGACTTGAATCAGATCGATTCTTTTTTTAATCTTTATCC------GTCCAATTCCCTCGACACCAGAGGATATTCTTATCGTTTTTTGTATATAATTCTTGATACAATCTCGTATTATTTTATCTTCTTTTAGATTCTCGGAATAATTTGTTGGTTGTGCAAACCAAATAGAATCATGACTTTGAGTTGTACCAAGTCTGAAACCAAGCGGATGTATTTTTTGTCCCATAATTCCTCACTAC---ATATAAAATGATACGACTTATTTGTCTACTTTTTTATC--TTTTTGTTATATATCTTTATGACTCATTGACTTAGTTCGTTGAAATTTAGATTGT---GACTAGCATTTGCTGCTGCAGAATAAACCAATTC-AAAAAAATGTTAACGACGAGATCTATTATCATTT------TTCGCATATCCTAGGACGTTTCGAGTCGGTGAAAACTCTCCCAATTTATGGCCTACCATACGATCTGTTATATAAATAGGTAAATGCTCTTTTCCATTATGGATAGCAATGGTATGCCCAATCATTGTAGGTATAATGGTAGATGCTCTGGACCAAGTTATTATTATTTCTTTTTCTCCTTTTGTGTTAAGCTTATTAATTTTTCTTAATAAATGATTCGCTACAAAAGGATTTTTTTTTAGTGAACGTCCCATAGTTAATTATTCCTC-TTATAATTTACAAAATACAAAAAAGTGAATTTTTCCTCTTATATTTATA---TATT-T-AAAAAAATAAAATCA-------TATTATTTAATGTCATAGTAA---------------------------------ATCACTCTTTTA------TTTTTTTTATTTTTT------ATTGTAAAAACGAAGAAACAAATTCGATTTTCTCTACTCTACTA--------------------TTTAATTTATACTGTCTACTCTAACACTATTTCTTACGGCGACGAAGAATCAAATTATCACTATATTTATTCCTTTTTCTACTTCTTCTTCCAAGTGCAGGATAGCCCCACGGAGTTACTGGTTTTTTTCTACCAATCGGGGCCCTCCCTTCACCACCCCCATGGGGATGGTCTACAGGGTTCATAACAACTCCTCTTACTACAGGGCGCCTACCTAGCCAACGTTTAGATCCGGCTTTGCCCAAACTTTTCTGGTTTGCCCCAACATTGCCCACTTGTCCGACTGTTGCTGAGCATTTTTTAGATATCAAACGGACCTCTCCAGAAGGTAATTTTAATGTTGCCGATTTCCCCTCTTTTGCAATCAGTTTCGCTACAGCACCTGCTGCTCTAGCTAATTGTCCACCCTTTCCGGGTGTGATTTCTATATTATGTATGGCCGTGCCTAAGGGCATATCGGTTGAAGTAGATTCTTCTTTTTGATCAATCAAAATCCCTTCCCAAACTGTACAAGCTTCTTCCAAAGCATACGGCTTTCTGGATGTAGATAATGATATCTATACAGATGGATCTTCTATATCGTAGAATTCTTATTCT--TATA--TATATATGGCATAATGAAATACCGCATGAGTGGATATTTT-----TATAA-TATAGG------AATCTAAATCTGCATCTGCCGAATCACTCGTGTTATGA----TCTTCTACATCCTAGGTCTTCGCGTTCCTTCATCTGGCTTATGTTCTTCATGTAGCATTCAGACCGAATGACTCTATGAAATTACGTCGCTACTTCCACATAGTACAGGTAACGTAGGAGACATTTCTCTTTATCCCTGGGGGAATCTTTAGAATTATCACAGCTTAGCTTTCAATTTGCCTCTGACCATCAAATGAAATGTGAATAACCCTTGTCTCCTCCCCTCTTTGAAACAAGTGTCGCTTCTTGTTCTGTCGGTGCTTGAAACAATTTTGTCTTCTCCATATTACTATATATCTAGGGTCAATAATTTTATATGAGGAACTACTGAACTCAATCACTTGCTGCCGTTACTCTTCAGTTTTCTGTTGAAGTCTATCCTGTAGAGG------TACTCCAATTGGATCAGTGATCGATTTCTAGGTTTCGCCGTAAACCTAATTGGTTACTTCCAATTACGTAAATCAATAGTTCAAACCGCACTCAAAGGTAGGGCATTTCCCATTTTGATAGGAACTTCTGTACCATAAACAATGGTATCTCCAATTCTAGCCCCTCTCGGGTGTAAAATATATCTTTTCTCACCATCCCCATAGTGTATGAGACAAATGTATGCATTTCGATTAGGGTCATATTCTATAGTTACAATTCTACCATATATGTCTTTGTCATTCCGTCGAAAATCTATTTTCCGGTATAGACGCTTATGACCTCCCCCTCGATGCCCTGCGGTAATGATTCCTCTGGCATTTCGTCCTTTACCACAATGACGCTTTCCATAAATCAAACGATTTCGTGAATTGGATTTCACTTGACTGTCTACGGCTCCATTGCGTGTGCTCGGGATAGAAGTTTTGTATAAATGTATCGCCATGCT-----ATTTAGTGTTTTTTAATTTAAG-----TTCT----TTTCTTTC-------------------------------------------------------TAAGAGGTGGAATAGAATAACCCGGTTGAAGCGTAATGATCATACGTTTGTAATGCTTTGTATGTCCCTTAATAGATCGCACTCTTCTACCCTTTACCTTTATCGGGAGTCTATGACTATTCATACCTATTACCTTGACACCAAAGAAGAGTTCGACCCATTGCTTTATTTCTGTTCTAGTTGATCCCGATTCGACATTAAAAGTATATTGATTTTTCCCCAATAACCGAATACTTTTGTCTGTAAATACTGCATTTTTTATTCCATTCATAAATATATTTGCTTCCCTATGAGTTCTAGTCTCAATAAGACTACTAG--TTTTTTTATTGTTC--ATATATATTTTATCGAATATACCACATCAATTCGTTATGTATGGATGATGAGATTCCATTGATACAGATCTAATCATTCTTTATTTCTCTGATAGATTAGATGGTCTGGGTTCAAATCCTACTGAAAG---GTCCAGTAGAGTACAGATCCGAAATTATTGAAATT----------------AATTA----------AATTAATTATAAGAA--A---------------TATATATAT--------------TTCTATATATATAAATTATTT-------------AAATAATAAT-------CTA-ATTGA--------------------------------------------------------------------------------------------------------------------------------------------------------------------------------------------------------------------------------------------------------------------------------------------------------------------------------------------------------------------------------------------------------------------------------------------------------------------------------------------------------------------------------------------------------------------------------------------------------------------------------------------------------------------------------------------------------------------------------------------------------------------------------------------------------------------------------------------------------------------------------------------------------------------------------T------------------AATT----------------------------------------------------------------------------------------GAAGTTTAGT----CTTGTTTTTGGAGAGAGGTTTTCATTGGGGTGCATCCAGTAGGAATTGAACCTACGACTTCGCCAATTATGAGTTGGGCGCTTTAACCATTCAGCCATGGATGCTTCGGGGGAATCCTCGTACCTGGTGAATAACCAAATTCCAATTCAAGTGAAATCTTTTATATAAATCA-------------------ATGCATTTAAAA-TTTA------AT-----------AAAGGGGGT-----TG----------------------------------------------------AAAAA---------------------------CAAATGCGTCAA---------------TT------TAAACACTGGGTTTTCGAATTGAGAGAGATATTTAGAGAGATCCGGAATTCTCGTGATTTCTTATATTCAGGGACTCAAATAAATTCAGCGGTATCTTTCATTCACATTTTTTTCTATCAAGAGAGTTTTATCAAACTCTTGGACTCCCGAATTTGGAGTATCCTACTTTCACGCAATTCACAGGGTTTAACAAGGACAAGGAATCGATATTTCACGATCAATAATGTAGTATTCTTTGTAGTAGCGATCCTTCTATATCGTATTAACAATCGAAAGATGATCGAAAGAAAAAATTTCTATTTGACAGGACTTCTTCCTATACCTATGAATTCCATTGGACCCAGCAATGATAATAGATTGGAAGACTCAAAAGATTCAACCAATATCAAT------AGGTTGATTGTCCCGCTCCTGTATCTTCCAAAAGGAAAAAATAT------ATCTCAGAG------ATCTTTTTTCTCTGATAGATGGTCAGAACTTCATCTGGATTCAAATCCTACTGAAAGGTCCAGTAGAGATCAGAAATTATTAAAGAAAGAAGAAGATGTTTCTTTTCTTTTTTCCAGGCGATCGGAAAATAAAGAAATAGAAAATATAGTCAAAATAAGTATGTATTTACAAAATACTGTCTCAATTCATCCTATTTCATCCGATGCAGGATATAATATGGTTACGAAGGATGAACTTGACAGTTCCAATAAGATTTCCTTATTGAAGAAAAACCCACTTTTTGGTTTATTGCATCTATTCCAGTACCGGAACAGGGGGGGATACATGTTA---CACCACTATTTGGAATCTGAAGAGAGATTTCACGAACTGGCGGATCTATTTAATCTATCAATAACCGAGCCGTATTTGGTGTATCATAAGCGATTTTCTTTTTCTATTGATTCTTTCAAATTGGATCCAAAACGATTCTTAAA----TGAGGTATTCAGGAATGAATCAAAAAAGAAATCTTTATTGGTTCTACCTCCTCTTTTTTATGAAGAGAATGAATCTTTTTATC------AAAGGATCATAAAAAAATGGGCCCGCACCTCTTGTGGTAATGATTTGGAAAATTCAAAATCAAAAAGAGTGGTATTTACTAGTAACAACATAATGGAGACAG------------------------------TCTATCAATATAGATTGATCCAAAATCTGATTCAAATACAATATAGTATCTATGGGTACATAAGAAATGTATGGAATCAATTCATTAAAAAGAATAGATTCGATTGCAACTTCGAATATGGAATTCAAAGGT------ATCAAATAGAAAAAGATACTATGAATCATACAACTATAATGAAATACACGATCAA--------------------------------------------------------------------------------------------------------------------------------------------------------------------------------------------------------------------CCAACATTTATCAAATTGGAAAAAGAGTCAGAAGAAAAGGTTCGATCCTATTTTTTGGATTTCTCGAACCGAGGGATCCTTTAATAGGGATCCTAATGC------ATATAGATATAAATGGTCCAATAGGACCGAGAATTTCCAGGAAAATTTGGACCATTTCATTTCCGAGCAGAATAGCCGTTTTCAAGTAGTGTTTGATCGATTACGTATTAATAAATATTCAATGAATTGGTCTGAGGTTATCGACCAAAAAGATTTATCTAAGTCACTTTGTTTCTTTTTGTCCAAGTTTCTTCTCTTTTTGTCTAACTCACTTCCTTTTTTCTTTGTGAGTTTCGGGAGTATGCCCGTTCATAGGTCCCAGATCCACATCTATGAATTGAAAAGTCCGAATGATCCACTCTCTAATCAGTTGTTAGAATCAATAGGTCTTCAAATAGGTAATTTGAAAAAAAGTAAACCCTTCTTATTGGATGACTACCATACTTCGCAAAAATCGAAATTATTGATCAATGGAGGACCAATATCACCATTTTTTTTC----AA------TAAGATACCAAATAGGATGACGGATTCCTATTTCTCAATGATATCTCACGGTCAAGACAATTGGTTGAATCCCGTGAAACCGTTTCATAGAAGTTCATTGATATCCTCTTTTTATAAAGCAAATCGACTGCGATTCTTGAATAATCCATATAATTTAGGCTTCCATTGGAACACAAGATTCTCTTTTTATGTGGAAAGGGCCCGTATTAATAATTATGATTTTCTGTATGGCCAATTCCTCAATATCTTGTTCAGTCGAAACAAAATATTTTCTTTGTGTGGCGGTAAAAAAAAACATGCTTTTTTGGAGAGAGATACTATTTCACCAATTGAATTACAGGTATCTAACATTTTAATACCTAAGGATTTTCCACAAAGTGGTCACGATAGAACTAGTTACTCGATCGCAGAAATTTATGGAACACCTCTAACAGAGGAAGAGAAAGTCCATTTTGAAAGAATTGATTGTCAACCTCTTTCAGATATGAATCTACCTGATTCAGAAGGGAAGAACTTGCATAAGTATCTAAATTTCAATTCCAACATGGGTTTGATTGAAACTCCATATTCTAATAAATATTTCCCATCCGAAAAGAGGAAAAAACGTAATCCTTATGTAAAAAAATTCCTTGCGAAAGGGGGGATGAATAGAACTTTTCAAAGATATAGTGTTTTTTCAACTCTCTCAAAATTGAATCGATTAAAAAGATATATACCATGGTTACTTACCTCGACAGGGTACAAATATCTAAATTTAATATTTTTAGATACTTTTTCAGACCTAGTGACGATACTAAGTAGTAGTAAAAAATTTGAAAAATTTATATCCATTTTTCATGATATTATGCATGGATCAGATATATTATCGGGAATTATTCAGAAAAAATTGTGTCTT------TCACAATGGAAT---CTGATAAGTGAGATTTCTAGTAAGTCTTTCCATAATCTTCTTCGCGAAGAAATTTTTCATCGAAATAATGAGTCACCATCAACACATCTGAGATCGATAAATATTCAGGAGTTCTTCTATTCAATCCTTTTCCTTCTTCTTGTTACTGGATATCTCGTTTTTACACATCTTCTCTTTGTTTCTCGATTCTATGGTGAGTTACAGACAGAGTTCCAACAGGTCAAATCTTTTATGATTCCATCCTACATGATTGAGTTGCGAAAACTTCTGGATAGGTATCCTACATCGGGACTAAATTCTTTCTGGTTAAAGAATCTCTTTCAAGTTGCTACGGAACAATTAGGAAAGTTTATAGAAGAAAGACTAGGTTCTACTTCTGCCA---------------GTGGTGGTGCCATTTATGAGGTCAAATCCATACGTTCTAAGAAGAAAGATTTCAATCTCATCGATCTCATAAGTCTTATACCAAATCCCATCAATCTAATAACTTTTTCGAGAAATACTAGACATCTAAGTCCTACAAGTAAATTGATATATTCCTTCATAAGAAAAAGAAAAAAGGTAAATAGTGATTGGATTGATGATAAAATAGAATCCTGGATCTCGAACAGTGATTTTATTGCTGATAAAGAAAGAGAATTCTTGGTTCAGTTCTCTACCTTAACGGCAGAAAAAGGGATTGATCAAATTCTATTGAGTCTGACTCATAGTGATCATTTAGAAAAGAATAACTCTGGTTATCAAATGATTGAACAACCGGGAACAATTTACTTACGATATTTAATTGACATTCATAAAAAGGATCTAATGAATTATGAGTTCAATCCATCCTGCTTAGCAGAAAGACGGATATTCCTTGCTCATTATCAGACAATCACTTATTCACAAACCCCGTGTGGGGCTAGTAGTTTTGATTTACCATTCAATAGGAAACCCTTTTCGCTCCGGTTAGCCCGACCCCTAGGAGGGGGTATTTTAGTGATTGGTTCTATAGGAACTGGACGATCCTTTTTGGTCAAATACCTAGCGAAAAACTCTTATGTTCCTTTCATTACAGTATTTCTGAACAAGTTCCTGGATAACCAGCCTAAGGGTTTTCATATTGATGAGAATGATAGTGAAGATAAAATTTTTGATGAGAAAGAGGGTACCATTTACAGTCTTTTACCTAGTAAC---GAGAGTCAGGATAGTTACTATAGTTACGATAGTGATGATAGTGAGGATAGTGAGGATTTCGACCGTGACCTTGATAGGAAGCTCAAGTTTATAACTATGAAGGATGTGCTAACTAGCGATCTTAT------ACCGGAAATAGACCGATTTTTGATCACCCTTCAATTCGAATTAGCAAAAGCAATGTCTCCTTGTATAGTTTGGATTCCAAACATTCATGATCTGAATATGAATGAGTCCAATGACTTATCCCTCGGTCTATTCATGAACTATCTTTCTAGGGATAGTAAAAGATGTTCCACTACAAATATTCTTGTTATTGCTTCGACGCATATTCCTCAAAAAGTAGATCCCGGTCTAATCGCTCCGGATAAATTAAATAAATGCATTAAGATACGAAGGTTTCTTATTCCACAACAACGAAAGCACTTTTTTACTCTTTCATATACAAGGGGATTTCACTTGGAAAAGAAAATGTTCCATACTAATGGATTTGGGTCCATAACGATGGGTTCCAATGTACGAGATCTTGTAGCACTTACCAATGAGGCCCTATCAATTAGTATTATACAAAAGAAATCGATAATAGACACTAATATAATTAGATATGCTCTTCATAAACAAACTTGGGATTTGCGATCTCAGATAAGATCGGTTCAGGATCATGGTATCCTTTTCTATCAGGTAGGAAGGGCTGTTTCACAAAATGTACTTCTAAGTAATTGCTCCATAGATCCTATATCTATTTATATGAAGAAGAAATCATGTAACGAGGGGGATTCTTATTTATACAAATGGTACGTCGAACTTGGAACAAGCATGAAGAAATTAACGATCCTTCTTTATCTTTTAAGTTGTTCTGCCGGATCGGTCGCTCAAGACCTTTGGTCTCTACCGGAACCCAATGAAAAAAATGGGATAAGTTCTTTTAGACTCGTTGAGAATGATTCTGATCTACTTCATGGCCTATTAGAAGTAGAAGGCGCTCTGGTGGGATCCTCACGGACAGAAAAAGATTGCAGTCAGTTTGATAATGATCGAGTGACATTGTTTCTTCGGCCCGAACCAAGGAATCCCTTAAATATGAT------TAAAAATGGATCTAATTCTATCGTTGATCAGAGATTTCTCGATGAAAAATATGAAT---CGGAATTTGAAGAAGGGGGAGGAGTCCTCAACCCGAAACAGATAGAGGAGGATTTATTCAACCAGATAGTTTGGGCCCCTAGAATATGGCGCCCTTGGGGCTTTTTATTTGATTGTATTGAAAGATCCAATGAATTGGGATTTCCCTATTGGGAGAAGTCATTTCGGGACAAGCAGATCATTTATGATGAA------------------GAGGATGAGCTTCAAGAGAACGATTCGGAGTTCTTGCAGGGT------GAAACGATGCAGTACCAGACACGATATAGGTCTTCCAAAGAACAAGGCGTTTTTCGAATAAGCCAATTCATTTGGGAACCCGAGGATCCACTCTTTTTGCTATTCAAAGATGATACTTGTGGTTCTGTGTTTTCACATCGAGAATTCTTTGCAGATGAAGAGATGTCAAGGATACTTCTGACTTCCCAAACAGAAAAACAATATTGGAAATATATAAATCAACCCTGGTTTATGAAGA------ATACACAAGAAAAGCATTTTGAATTGTTGATTCATCGACAGAGATGGCTTAGAACCAATAGTTCATTTTCGAATGGATTTTTCCGTTCTAATACTCTATTGGAGAGTTATCAATATTTATCAAATCTTTTTCTATCTAATGGAACGCTATTGGATGAAATGACAAAGACATTGTTGAGAAAACAATGGCTTTTCCCGGAC------GAGATGGTTGTTGGTATCTCTTCCAATAACGAATC-------------TTAACCGAATAACTAAATAAAATAGATACTTTCTTTCTCTTCGTCTCAAATTGATA----TAATTGATATTAGGGGATCTTC-----TGAAACATCCCCTAATATCAATTAATACTAAACATTCTTGT-------------TGACTGAGACTAACTCTAATTGTCTTGTTCTGAAGTAAACAAAGAGATCTACGGGATGGTTTGTCTTATTAAGATATTCAGGACCAA-TAAGTACTGAATTCTCTTTCT-------TTTAGGATAGGTC-----CTGAAAGGAAAAGGAAGGTTGGCATGCCAACAGGCGTCTTTTATGGAA------TTAACCCAACCTGAAAGTATAGTACCCAC---TTTTT---GGAATGTGCGGGGTCAAAGTAATTGATTGAATAGGTAAGTCGCCAATCTCTAAAACAGACTATGCAATGTCCTTTATCCGTTGGTTTACGGGTGGGCATTTTACTAGAG----GTTTCTATTGTAACCCTGTGTGATTCCTGTTCCAGCATATAATTGGGCAGGTGCAGGGCGGACTATTTCAAAAAGGACTCTCCATT------CATTAGATGCAGAAAATCATCAAAATTTCGTGACCCGCTGGCGAACTTAATCCAA------------TTCAATAA----GAGATCTCAATATTATGCCTTGAAGAGGACTCGAACCTCCACGCTGTTTAGCACGAGATTTTGAGTCTCGCGTGTCTACCATTTCACCACCAAGGCATATTCAAAGTGAATTGTATTCCATAAATATGATATCTATTTAGTGATATGTATGGAATACGTGACAAAAGAAAAGTGGAGTTTGAAAGTTTTTTTATTGATTGGTCCTGTCATATAGGCCCGAGTCGGACATCCAATTGGTTCGATTTGAATTATCCG------AAAGATAGAGATATTATATATTTATATTAT---------------TATATTCGATAAAAAATGGACAATCAAACCTAT-----TTTTGGCTTCAATAGAAAGAAGCCAAAAGAGGTAA-TATAGGGTCTTA-----AATAATG----AGAGATATTTAA-----AATTAAAAAGCATACGCCTATTCCCA----------GAATGACGCATAGATCTATATTTAAGCAGAGT------ATTTAGATACGCTTGAATGTATAGAATCC------------TATCCTATTGTCGTCCGCTATGGAATGAACTTATAATCATGGAATCGACTCGATAGTCAGATTATAGATTATAAGTTCATAACCCTAGCCCATTCCCATTTTGGGTGGAACAGATCTACTAAATTCTTTGATTCCAGTT-----AGTAAAGATAAGAGT-----TCAACTTATAA--------AAAAATAGATTCTAGAAGCTAAAAAAGGGTATCCTGAGCAATTTCAATAATGGGGTTCATTGATATTCCTGGTATAGTAGATGCTATCACACATATAATCATACTCAATTCGATGGAATTGTTTGATCTTAAACTTAAAGGAGACCTTCTATAATTTCGCACGTAAGGAGTTATTTCTTGGTTTCGTCCAGTCATTAATAACTTAATTATTTTTAGATAATAATAGATGGAAACAACGCTTGTAAGAAGTCCTATTAAAACCAAGAAATATAGGCCTGCTTGCCATCCACACCAGAATAAATAAAGTTTTCCGAAAAAACCTGCTAGTGGGGGAAGACCTGCTAAGGATAAGAGACATAGGGCTAAAGAGAGAGCCAAAAAAGGATCTTTCGTGTATAATCCTGCATAATCTCGAATGTTATCAGTTCCGGTACGTAGACCAAATAATACAATGCAAGCAAAAGTTCCTAGATTCATGGCGATATAGAACAGCATATAAGTTATCATGCTTGCATATCCACCGTTTGAGTCTCCAACAATTATTCCAATAATTACATATCCGATTTGACCTATGGACGAATACGCAAGCATACGTTTCATGCTTGTTTGGGTAATAGCAATGAGATTCCCTAATATCATGCTAAGAATAGCTAGGATTTCCAGAAGAAGATGCCATTCGTTTGATGAGAAATAAAAAGGAATATCCAAAATTCGAGTGGCTGAAGCTAAAGCAGCTACTTTCGAAGTAACAGAAAGAAAAGCAACGACTGGAGTGGGAGAGTCAGAGTCGAAAAGAGGATTCCTCACTTTTTTCTCTCATTCAAAACCGTACATGAGACTTTCATCTCGCACGGCTCCTAAGTGATAAAAGAAAGAAGATGAGTTCTTCTTTCTTTTATGATTTCCTTCCTCGCGTATGTATAAGACCGAATCCATCCATTCGATTTTGAATTTTCAAAAGGATTTGTAATCCTTAACTTTTCGAGGAATCCTTCATCAGTGGTTGTGAATGACCGATTTTTCGCAATCTTTATGATTTGTTCCTACGGAACCGAGGTCAAAAAGATTAAGAAATAGAACCATCTGATTTTATTCGTTCTCAATAGCCATGATATGATCATCTTAGGGTGATTCTGTTGTTGACGGATGCTC-----CTATTATACTCGTAGTCTCTGAAGGATGAGAACCAACTATGTAGCATCTACATCGAGAATTCTAGTATTGTATACGTCATTAGTCTGATCCTTTGTAGGAACTACCCGTAATAATGAACTTGCAAAATGAATCCTTTTATCATAAAAGGATTCGTTGTTCCTGACTCTGCTTCACCTTAA----TTGTTATTTGAACAAGTAAAGTTATGTCTTGGTCCGAGTGGGAATAGCATTTCTCTTCTGCATGTCCATAGAGTTTTGAAAAATCCAAAC----ATCTCAGAA----ATAGATAGAGAGGTCGGAATTTCTTGAACGAACCGCACTCCTTCGTATACGTCAGGAGTCCATTGATGAGAAGGGGCTAGGGAAAGCTTGAACCCAATTCCTACAGTGATGAATATAAGCGCAATTGAAATTCCGGGAGAGTTATACATTTGTGTATTGATAAGACCATTCACTATTTCTTGAAGCTCGATCTCTCCTCCGGATAAACCATATAGCCAAGAGAAACCATAAACCAGAATAGAAGAGCTTGCCCCACCCATGAGTAAATATTTCATAGTAGCCTCATTAGACCGTACATCTTTCTTGGTATATCCAGATAGTAGATAAGAGCATAAACTGAAACATTCTAGAGCTACAAAGATAGTTATTAAATCGTTAGCGCTGCATAAAAACAGTCCTCCTAGAGTAGCTGTTAATATAAATAACAAAAACTCGGTTATAGCCATTTCTGTACATTCTATGTACTCTACGGATAGAGGAATACATAGAGTTGAAGATAGTAAAATAAGAAATTGAAAGATTTCGTTGAAATTGTTCGTTTGGAAATTTCCCGAAAAGCTAATCATGGGTTCTTCTCTCCATCGGAACAATAGGGCCGTTATGCTCATTACTAAACTTGTTGAAGAGATAAAATAGAACCAAGATATATCTTTTTGATCAGAGGTTAAATCGATCATCAGAAGAAGAATTAGGCCAAAAATTAGGATAAATTCTGGGAAAATAAAACTTCCATCGAAGAGAAGCAAATGAAAGGCTTTCATAAAAATTCTCGTAGAATCGAGAATGAGGTTTTCATTCTGTACATGTTAAATCATGAATTAGTAATTGCACCCAATCTTCAAAAAAATCCCAATTGTTTCAAAATTTCGCTTCTTCGAATGGAAAATTGACAGAATCCCCATAACAGGAATA----GGACCAAAACTTATTCATTCCAGGGTATTCTTAATAAATTATGTTTTTTTGTTTGTCCCTTCCTTCCTT-TTCGTTTGTTTCGAGAGATCCATCAATCAATTCCGATTCTTT----TTCTATTCATTTCCGGTTGGAGATGTATGGA---------------------------TTAACGAAAATGTGCAAAAGCTCTATTTGCTTCCGCCATTCTATGAGTCTCTTCCTTTTTGCGTATGGCATCGCCACTCCCTTTGACAGCATCCAATAATTCGGAACTTAATTTGAAAGCCATATTTCGACCCGGACGTTTCCGGGATGCCCCTAATAACCAACGAATGGCAAGTGCTTTTCCTTGTGTGGATCCAATTTCAATGGGAACTTGATGAGTAGATCCCC---CTACGCGTCTTGCTTTTACTACTATATCGGGAGTTACTCCACGTATTGCTTGACGTAAAACAGATAGTGGATTTTTTTCTGTCTTTTGTTGAATCCTTTTCATAGCTCGATAGATAATTTGATAAGCCAATGATTTTTTTCCGTTTTTCATAATACGGTTAACCAACATGTTAACTAATCGATTACGATAAATTGGATCAGATTTTGCGGTTTTTTTTTCTACAGTACCTCGCCGTGACATGAGTTTTAAAGGGGTAATCCA-TTTTTATAACTTATAGGAGCTAAAATCATTTATTTTGG------CTTTTTGGCGCCATATTTGGAACGCCCTTGTTTACGATCCTTTACTCCGACAGCATCTAGGGTTCCTCGAACAATGTGATATCTCACACCAGGTAAATCCTTAACCCTTCCCCCTCTTACTAAGACTACAGAATGTTCTTGTAAATTATGGCCAATACCGGGTATATAAGCAGTGATTTCAAACCCAGAGGTTAAGCGTACTCTGGCAACTTTACGTAAGGCAGAGTTTGGTTTTTTAGGGGTAATGGTGGAAAAGTTGACAG-----ATAAGTAAGTCATCCTTACTGCCACTCTACAGAACCGTACATGAGATTTTCACCTCATACGGCTCCTCGTTCAATTCTTTCTAAGTCAGAGGATCCTTTTTATCGTTCGAAAATCTATACCC--------CGTACCGAAAAGTAACTAGGACCAATTCAGTCACGTTTTCATCTAATA-------AAAAAAG---AAATCTTTCTCAATCAA----TCTTTTTGCCCCTCATTCTTCGAT-----AATCAGAAGGAG---CCTTTTAAATCAAGTTTGAATTTGTTCATTTGGAATCTGGACTCTAT-------CTACTGCATTTTTATTTACTTCTTTTT------TATTCTTCC------ATTATTA-----TAT------TCCTT-AAGTTCCACAGGTTTGATCCTTTAGAATCTGACCCATTTTCTCATTGAACGAAAGTGAAAGGTACGAAATAAATGAGATTGATTTGTCG------ATC---AAAAGTACTATTTAAAATCTTCGGT----TTTT------TTCCTCTTTCTCTATCTAGTAGGTATCAATAT---------------------TATTATATTCCAAAGTAGATTCCAATTCTTTGCCAATAAAATACCTCCCAAAGAAAATCCGGAATTGGATCTCAAATTGAATTGACGGGTTAGTGTGAGCTTATCCATGCGGTTATGCACCCTTCGAATAGGAATC----TATTTTCTAAAGGATCCCGGCTTTCGTGCTTTGGTGGGTCT-----TCGAGATTGATTCTTTCGCTGACCTATGTTGTGTTGAAAGGATATCCATATGATCCGATCGATTGTGTAAAGCGCGCGGTCTTC----------------------TAT-AATAAAAAATTAA------------------------------------------------------------------------------------------------------------------------------------------------------------------------------------------------------------------------------------------------------------------------------------------------------------------------------------------------------------------------------------------------------------TAATTAATAATTAGTGATC-----TCAGT----AAGTCCTTTCTTTCTTGATGAATTGTTGGCACCAGTCTTACATTTTATCTCTGTGGAACGAAGAAAAGCAAGTA----GGTCAACCTGTTTCCAATATACAACATGGGTTCTGGCAATGCAATGTGA-----TTGGACTCTCATGTCGATCCGAATTAATCATCCCT-TAC-------TACGGAGATTCATCTTTACCTCCTAGACAAGAGGATAGCAAGTTACAAATTATCTCTTGGTAGTACATGTATTTTTTTACTAT-------------------------------ATTATACTACTATAATAAT---------------ATATAAATAGAATAATATAATTA------AAATTGATTGAAGTGG---ATCCAATCCATATACTTAGTTCTGA------------------------------------------------------------------------------------------------------------------------------------------------------------------------------ATTTTTCTATTTTTATTT-AAGAATTAAG-----ATTAAGAATCTCCAGTTGGGTTCTTTTCTTACCGGTATCGAATAGAACATGCTGAGC-----CAAATCTTCTTCATGGAAAACCTGCTTTATTTAGATCGGGAAAATCGTACGGTT--------TTATGAAATGATGTGCTATTGCTCAAATCCGTAATCCATCCTATTTCCAATAAGGGCAATTGACAATTGAATCAAATCCCAT-TATT----TTCGTATCCGTACGAGTAAGTTTTATTTATT-----G-------ACAAGGGGTATAACTCAGCGGTAGAGTGTCACCTTGACGTGGTGGAAGTCATCGGTTCGAATCTGATTATCCCTAAACCCATTGGAATCCAAAAATTCCAACGGGGATTT----TTCTATTTTGATGACGGGATCGA----ATCAAAATGGAGAATGG--------AAAAGAGGCTAGTGGGATTGACGTGAGGTGGGGCAGCACTATATAATATTTCTGGGAGGCAACTCCGAACGAATATGACATGGATACTAG----------------TTATTAAATG----AAAGAATAT---TCCGAATCAGCTTTGTCTACTAACAAGGAAGTT-ATAAGTAATGCAACTAGGAATCTCATGGAGAGTTTGATCCTGGCTCAGGATGAACGCTGGCGGCATGCTTTACACATGCAAGTCGGACGGGAAGTGGTATTGCCAT------------------------------------------------------------TTCCAGTGGCGGACGGGTGAGTAACGCGTAAGAACCTACCCTTGGGAGGGGAACAACAGCTGGAAACGGCTGCTAATACCCCGTAGG-CTGAGGAGCAAAAGGAG-----GAAT----CCGCCCAAGGAGGGGCTCGCGTCTGATTAGCTAGTTGGTGAGGTAATAGCTTACCAAGGCGATGATCAGTAGCTGGTCCGAGAGGATGATCAGCCACACTGGGACTGAGACAAGGCCCAGACTCCTACGGGAGGCAGCAGTGGGGAATTTTCCGCAATGGGCGAAAGCCTGACGGAGCAATGCCGCGTGGAGGTAGAAGGCCTACGGGTCGTCAACTTCTTTTCCTGGAGACGAAGCAATGACGGTATCTGGGGAATAAGCATCGGCTAACTCTGTGCCAGCAGCCGCGGTAAGACAGAGGATGCAAGCGTTATCCGGAATGATTGGGCGTAAAGCGTCTGTAGGTGGCTTTTTAAGTTCGCCGTCAAATCCCAGGGCTCAACCCTGGACAGGTGGTGAAAACTATCAAGCTAGAGTACGGTAGGGGCAGAGGGAATTTCCGGTGGAGCGATGAAATGCGTAGAGATCGGAAGGAACACCAACGGCGAAAGCACTCTGCTGGGCCGACACTGACACTGAGAGACGAAAGCTAGGGGAGCGAATGGGATTAGAGACCCCAGTAGTCCTAGCCGTAAACGATGGATACTAAGCGGCTGTGCGTATCGACCCGTGCAATGCTGTAGCTAACGCGTTAAGTATCCCGCCTGGGGAGTACGTTCGCAAGAATGAAACTCAAAGGAATTGACGGGGGCCCGCACAAGCGGTGGAGCATGTGGTTTAATTCGATGCAAAGCGAAGAACCTTACCAGGGCTTGACATG-CCACGAATCCTCTTGAAAGAGAGGAGTGCCTTCGGGAACGCGGACACAGGTGGTGCATGGCTGTCGTCAGCTCGTGCCGTGAGGTGTTGGGTTAAGTCCCGCAACGAGCGCAACCCTCGTGTTTAGTTGCCAACGTTTAGTTTGGAACCCTGAACATACTGCCGGTGATAAGCCGGAGGAAGGTGAGGATGACGTCAAGTCATCATGCCCCTTATGCCCTGGGCGACACACGTGCTACAATGGACGGGACAAAGGATCGCGACCCCGCGAGGGTGAGCTAACTTCAAAAACCCGTCCTCAGTTCGGATTGTAGGCTGCAACTCGCCTACATGAAGCCGGAATCGCTAGTAATCGCCGGTCAGCCATACGGCGGTGAATTCGTTCCCGGGCCTTGTACACACCGCCCGTCACACTATGGGAGCTGGCCATGCCCGAAGTCGTTACTTTAACCGCAAGGAGGGGGATGCCGAAGGCAGGGCTAGTGACTGGAGTGAAGTCGTAACAAGGTAGCCGTACTGGAAGGTGCGACTGGATCACCTCCTTTTCAGGGAAAGTGAATGCTTTTTGAAAAGTTTGGTTTGACACTTCT-----TTGACACTACACACA-----TAT-TATGATATATACTAATA-------------------TATCATATACGTG-TAAGTTA-GGCCCCGGTCGTTTCTCGACGACC----------------------GAGGTAAGTCAGACTAAACTCATAACACAAGTAGCTTAATCCTAGGTCGGAACAAGTTGATAGGAGCTCCTTTATTTTGCCCAATGCAGCCTGCAATTCTCGGGCAAAATAAAGATAAAGCGAGAGATGGTGTTTCTCTCGCTTTTGTAATTGCGGT--CCCCCCCAGC--GGGGGGCCCACACAACGGGCTATTAGCTCAGCGGTAGAGCGCGCCCCTGATAATTGCGTCGTTGTGCCTGGACTGTGAGGGCTATCAGCCACATGGATAGTTCAATGTGCTCATCGGCGCCTGACCCTGAGATGTGGATCATCCAAGGCACATTAGCATGGCGTACTTCTCCTGTTTGAACCGGGGTTTGTAAACAAACTTCTCCTCAGGAGGATAGATGGGGCGATTCAGGTGAGATCCAATGTAGATCCAACTTTCTATTCACTCGTGGGATCCGGGCGGTCCAGGGAGGACCACCGTGGTTCCTCTCCTCTCGAGAATTCATACATCCCTTATCAGTATATGGACAGCTATCTCTCGAGCACAGGTTGAGGTTCAGCCTCAATAGAAAAAGAAAAACGGAGCACCTAACAACGTATCTTCACAGACCAAGAACTACGAGATCACCCCTT-------TCATTTGATTCTGGGGTGACGGCGGGATCGTACCATTCGAGCCTTTTTTCATTTCATGCTTTTCCGGGGGGTTTGGAGAAAATTGCAATC-----AATAGTATTTTACTAATCTATCTCTTGACT-----CGAAATGGAAGCAGGTTTGAAAAAGGATCTTAGAGTGTCTAGGG-TTGGGCCTGGAGGGTCTCTTAACGCCTTCTTTTTTCTTCTCATAGTGAGTTATTGCACAAAGACTTTCCATGGTACAAAGACTTTCCATGGTAAGGAAGAAAGAAGGGGCAACAAGCACACTTGGAGAGCGCAGTACAACGGATAGTTGTATGCTGCGTTCGGGAAGGATGAATCGCTCCCGAAAAGGAATCTATTGATTCTCTCCCAATTGGATGGACCGTAGGTGCGATGATTTACTTCACGGGCGAGGTCTCTGGTTCAAGTCCAGGATGGC---CCAGCTGCGCCAAGGAAAAGAAAAGAATAGAAGAAAGACTGACTTGACTCCTTCATGCATGCTCCAACTTGGCTC-GGGGGGATATAGCTCAGTTGGTAGAGCTCCGCTCTTGCAATTGGGTCGTTGCGATTACGGGTTGGATGTCTAATTGTGCAGGCGGTAATGATAGTATCTTGTACCTGAACCGGTGGCTCACTTTTTCTAAGTAATGGGAAAGAGGACCGAAACATGCCACTGAAAGACTCTACTGAGACAAAGATGGGCTGTCAAGAACGTAGAGGAGGTAGGATGGGCAGTTGGTCAGATCTAGTATGGATCGTACATGGACGGTAGTTGGAGTCGGTGGCTCTCCTAGGGTTTCCTCATCTGAGATCCTGGGGAAGAGGATGAAGCTGGCCCTTGCGAACAGCTTGATGCACTATCTCCCTTCAACCCTTTGAGCGAAATGCGGGAAAACAAAAGGAAAGAAAATCCATGGACCGACCCCATCGTCTCCACCCCGTAGGAACTACGAGATCACCCCAAGGACGCCTTCGGCATCCAGGGGTCGCGGACCGACCATAGAACCCTGTTCTAAAAGGGGAACGGATTAGTTATCCGCTCTCAGG-----TTGAACAGTTAAGGGTCGGAGAAGTGCAATTACTCATTCTTAAAACCTGCACCAAAGAGTCGGGCGGAAAAA-GGGGGGAGAAGCTCTTCGTTCCCGGTTCTCCTGTAGCTGGATCCTCCGGAACAACAAGAATCCTTAGTTAGAATGGGATTCCAACTCAGCACC----TTTTGATATTTTGAGAAGAGTTGCTCTTTGGAGAGCACAGTACGATGAAAGTTGTCAGCTGTGTTCGGGGGGTTATTGTCTATCGTTGGCCTCT-ATGGTAGAATCAGTTGGGGCCTGAGAGGCGGTGATTTACCCTGTGGCGGATGTCAGCGGTTCGAGTCCGCTTATCTCCAACTCGTGAACTTAGACGATATAAAACTATATGATAGCACTCATAGCACTCTATTTTGCCAATTCGGCAGTTTGATGTATGCTATGATTTATCATTCATGGACGTTGATAAGATCCTTCTATCTAGTAGTAGCACCTTAGGATGGCATTCAAGTTAAGGGCGAGGTTCAAACGAGGAAAGGCTTATGGTGGATACCTAGGCACCCAGAGACGATGAAGGGCGTAGTAAACGACGAAATGCTTCGGGGAGTTGAAAATAAGCATAGATCCGAGGATTCCCGAATAGGGCAACCTTTCGAACTGCCTGCTCCACGGGCAGGCAAGAGACAACCTGGCGAACTGAAACATCTTAGTAGCCAGAGGAAAAGAAAGCAAAAGCGATTCCCTTAGTAGCGGCGAGCGAAATGGGAGCAGCCTAAACCGTGAAAACGGGGTTGTGGGAGAGCAATACAAGCGTCGTGCTGCTAGGCGAAGCACTCGAATGATGCACCCTAGATGGTGAAAGTCCAGTAGTCGAAAGCATCACTAGCTTATGCTCTGACCCGAGTAGCATGGGGCACGTGGAATCCCGTGTGAATCAGCAAGGACCACCTTGCAAGGCTAAATACTCCTGGGTGACCGATAGTGAAGTAGTACCGTGAGGGAAAGGTGAAAAGAACCCCCATCGGGGAGTGAAATAGAACATGAAACCGTAAGCTCCCAAGCAGTGGGAGGAGTAAGGGCTCTGACCGCGTGCCTGTTGAAGAATGAGCCGGCGACTCATAGGCAGTGGCTTGGTTAAGGGAAACCACCGGAGCCATAGCGAAAGCGAGTCTTCATAGGGCTATTGTCACTGCTTATGGACCCGAACCTGGGTGATCTATCCATGACCAGGATGAAGCTTAGGTGAAACTAAGTGGAGGTCCGAACCGACTGATGTTGAAAAATCAGCGGATGAGTTGTGGTTAGCGGTGAAATGCCACTCGAACCCAGAGCTAGCTGGTTCTCCCCGAAATGCGTTGAGGCGCAGCAGTTGACTGGACATCTAGGGGTAAAGCACTGTTTCGGCGCGGGCCGCGAGAGCGGTACCAAATCGATGCAAACTCTGAATACTAGATA-TGACCTCCAAGGGTCAAGGTCGGCCAGTGAGACGGTGGGGGATAAGCTTCATCGTCGAGAGGGAAACAGCCCAGATCACCAGCTAAGGCCCCTAAATGATCGCTCAGTGATAAAGGAGGTGGGAGTGCAGAGACAGCCAGGAGGTTTGCCTAGAAGCAGCCACCCTTGAAAGAGTGCGTAATAGCTCACTGATCGAGCGCTCTTGCGCCGAAGATGAACGGGGCTAAGCGATCTGCCGAAGCTGTGGGATGTAA-AAATAAATCGGTAGGGGAGCGTTCCGCCTTAGATCGAAATAACCGCGCGAGCGGGGATGGACGAAGCGGAAGCGAGAATGTCGGCTTGAGTAACGCAAACATTGGTGAGAATCCAATGCCCCGAAAACCTAAGGGTTCCTCCGCAAGGTTCGTCCACGGAGGGTGAGTCAGGGCCTAAGATCAGGCCGAAAGGCGTAGTCGATGGACAACAGGTGAATATTCCTGTACTACCCCTTGTTGGTCCCGAGGGACGGAGGAGGCTAGGTTAGCCGAAAGATGGTTATCGGTTCAAGAACGCAAGGTGCCCCTGTTTTTTCAGGTAAGAAGAGGTAGAGAAAATGCCTCGAGCCAATGTTCGAGTACCAGGCGCTACGGCGCTG----AAGTAACTAATGCCATACTCCCAGGAAAAGCTCGAACGACCTT-CAACAAAAGGGTACCTGTACCCGAAACCGACACAGGTAGGTAGGTAGAGAATACCTAGGGGCGCGAGACAACTCTCTCTAAGGAACTCGGCAAAATAGCCCCGTAACTTCGGGAGAAGGGGTGCCTCCTCACAAAGGGGGTCGCAGTGACCAGGCCCGGGCGACTGTTTACCAAAAACACAGGTCTCCGCAAAGTCGTAAGACCATGTATGGGGGCTGACGCCTGCCCAGTGCCGGAAGGTTAAGGAAGTTGGTGACCTGATGACAGGGAAGCCGGCGACCGAAGCCCCGGTGAACGGCGGCCGTAACTATAACGGTCCTAAGGTAGCGAAATTCCTTGTCGGGTAAGTTCCGACCCGCACGAAAGGCGTAACGATCTGGGCACTGTCTCGGAGAGAGACTCGGTGAAATAGACATGTCTGTGAAGATGCGGACTACCTGCACCTGGACAGAAAGACCCTATGAAGCTTCACTGTTCCCTGGGATTGGCTTTGGGCTTTTCCTGCGCAGCTTAGGTGGAAGGCAACGAAGGCCTCCTTCCGGGGGGGCCCGAGCCATCAGTGAGATACCACTCTGGAAGAGCTAGAATTCTAACCTTGTTACAGACCAAGGGACATTCTCAGGTAGACAGTTTCTATGGGGCGTAGGCCTCCCAAAAGGTAACGGAGGCGTGCAAAGGTTTCCTCGGGCCAGACGGAGATTGGCCTTCGAGTGCAAAGGCAGAAGGGAGCTTGACTGCAAGACCCACCCGTCGAGCAGGGACGAAAGTCGGCCTTAGTGATCCGACGGTGCCGAGTGGAAGGGCCGTCGCTCAACGGATAAAAGTTACTCTAGGGATAACAGGCTGATCTTCCCCAAGAGCTCACATCGACGGGAAGGTTTGGCACCTCGATGTCGGCTCTTCGCCACCTGGAGCTGTAGTATGTTCCAAGGGTTGGGCTGTTCGCCCATTAAAGCGGTACGTGAGCTGGGTTCAGAACGTCGTGAGACAGTTCGGTCCATATCCGGTGTGGGCGTTAGAGCATTGAGAGGACCTTTCCCTAGTACGAGAGGACCGGGAAGGACGCACCTCTGGTGTACCAGTTATCGTGCCAACGGTAAACGCTGGGTAGCCAAGTGCGGAGCGGATAACTGCTGAAAGCATCTAAGTAGTAAGCCCACCCCAAGATGAGTGCTCTCCTATTCCTACTTCCCCAGAGCTTCCGGTAGCACAGCCGAGACAGCGATGGGTTCTCTGCCCCTACGGGGATGGAGCAAAAGAAGTTTTGAGAATTCAAGAGAAGGTCACGGCGAGACGAGCCGTTTATCATTAACGATAGGTGTCAAGTGGAAGTGCAGTAATGTATGCAGCTGAGGCATCCTAACAGACCGGTAGACTTGAACCTTGTTCCTACATGACCCGATCAATTAGATCGGGCACTCGCCATCTATTTCCATTGTTCAACTCTTTGACAACATTAAAAAACCAAAAG--CTCTGTCCCCC----------ATCCA-AGGGATGGAAGGGCAGAGGCCTTTTGGTGTCCCCTCCAGTCCAGAATTAGGACCTCATATAGTTCATATGC-TTTTTTTTTATCTCATGC-----CTTTACTTGGTTTCGTTCATGGTTCGATATTCTGGTGTCCTAGGCGTAGAGGAACCACACCAATCCATCCCGAACTTGGTGGTTAAACTCTACTGCGGTGACGATACTGTAGGGGAGGCCCTGCGGAAAAATAGCTCGGCGCCAGGATGAAAAAAAG-----CTTAAAACCTTCCGTTTCATTCTTAATCCTTTTTC-CTATTGAAAAAGGA-----TTAAGAATGAA------ACAAGTT----CGTCTT-ATTCAAATTCAAAACCCTA------ATTATGAAATCCTAT---CTCTCCCGCTTG----ACACCTCGGAATGCGC-----TCTTAGATAGAGAGAGAAGCGCTTTCACATCTTCTTCAGCCG------AATGGCTGCGGAGAGGTAAGGTTCTT------TGTAAGGTA-------------------ATCCGGGGGAGACAGGGTGGGGCCTGTAGCTCAGAGGATTAGAGCACGTGGCTACGAACCACGGTGTCGGGGGTTCGAATCCCTCCTCGCCCACAACCGGCTAATAAGGGGAAGGATTTTTAC----CTTTAGGGGTACGAAAATCATGACATGATCGGCCTAGTGGACCCTAAGCTATGGAACTTA--------GGTA----TGGTTATTTT------GTCGAAATGGAATAGTCTTAAATTTTTTATGATATA----TTATATCAT-----AAA----------TATAGTATATACCATAACAAAAAATATGTTTGCTCGTGG-----TAATTGTAGGCTC-----TCCTTTATGACTGCATCAGCAAAAAAGATGCACTTGCTATTG------CTAGTACTACTCCCACCTGAGAATTCTTAA---------TTGATTAGTTTCAATAGCCTCGTGCTGTGGAACAAAGGAGTAT-----CCCGAACCT----ACACGTAGG----TATTGAGGGCGAG-----TCTCAAATACTAAGGGATGGGA------TACAATGAG-----ATACAATTTTATAGAAACAAAGACAGGGGGAACGCCTTACCTACTCTTACTTAACAAGTG-----AACCCTTTCCTTCCGAATTCTTTAA------TTTGGAAGGGGTTAAATCTCTCTCCCCAAGTAGGATTTGAACCTACGACCAATCGGTTAACAGCCGACCGCTCTACCACTGAGCTACTG----AGGAACAAGGGTCAATTCTATCTCATAAAGTTTCCT-------TACTAACTCGTGGAACTTCTTGGTAATGAATGGCTCCATTCCATGCATGATTTCA----CGGGGAACCTCAAAGCGGTTCTATTTCATTATATTCCATCCATATACTAATTCC------ATTTAGTGAATATCCCCATCTTTTTTTGGTGTCATTGAGATAAGAGATGTCGTTTCTAGTCTACCTCTTTCTATTTCGATATCT----ATCGAAATATTTGAAAAATCAT-------ACATATAATTATCATATT-------AT----------------------------------------------------------------------------------------------------------------------------------------------------------------------------------------------------------------------------------------------------------------------------------------------------------------------------------------------------------------ATTA--TAACATAACAAAATCATAC---------------------------------------------------------------ATATAATTATC---------------------ATATTATATTATA------------------------------------------------------------------------------------------------------------------------------------------------------------------------------------------------------------------------------------------------------------------------------------------------------------------------------------------------------------ACATAACAAAATCATACATATAAATAACAT-----------------------------------------------------------------------------------------------------------------------------------------------------ATTATATTATAACATAACAAAATCATACATATATCATACATATAAATAACAAATTAGAAAATAACAAAATCATACATAT------------------------------------------------------------------------------------------------------------------------------------------------------------------------------------------------------------------------------------------------------------------------------------------------------------------------------------------------------------------------------------------------------AAATAACAAA--------------T----TA----GA-----------------------AAATAACAAAATCATAC---ATATAAATAACATATTAGAAAATAACA------------------------------------------------------------------------------------------------------------------------------------------------------------------------------------------------------------------------------------------------------------------------------------------------------------------------AAATCATACATATAAATAACATATTAGAAAATAAATAACAAATTATAAC----------------------------------------------------------------------------------------------------------------------------------------------------------------------------------------------------------------------------------------------------------------------------------------------------------------------------------------------------------------------------A----------------------------------------------------------------------------------------------------------------------------------------------------------------------------------------------------------------------------------------------------------------------------------------------------------------------------------------------------------------------------------------------------------------------------------------------------------------------------------------------------T---------------------------------------------------------------------------------------------------------------------------------------------------------------------------------A------------------------------------------------------------------------------------------------------------------------------------------------------------------------------------------------------------------------------------------------------------------------------------------------------------------------------------------------ACAAAATCATACATA---------------------------------------------------------T----------------------------------------------------------------------------------------------------------------------------------------------------------------------------------------------------AAATAACA-------------TAT----------------------------------------------------------------------------------------------------------------------------------------------------------------------------------------------------------------------------------------------T-----------------------------------------------------------------------------------------------------------------------------------------------------------------------------------------------------------------------------------------------------------------------------------------------------------------------------------------------------------------------------------------------------------------------------------------------------------------------------------------------------------------------------------------------------------------------------------------------------------------------------------------------------------------------------------------------------------------------------------------AGAA----------------------TATTTA-------------------------TTATAATTGCAATATAAAAATAAAA------------------------------------AAAATAAAA-GGAGGGTGCGATGATTTCTCAACAACTAGTATCTTTATGCCTACAAATAATGAATTCGGTCGTTGTGGTCGGATTTTATTATGGATTTCTGACCACATTATCTATAGGGCCTTCTTATTTCTTCCTTGTTAGAGCCTGGGTTATGGAAGAGGAGACCGAGAAGCAAGTATCAGCAACAACTGGGTTTATCACGGGACAGCTCATGATGTTCATATCGATCTATTATGCGCCTTTGCATCTAGCATTGAGTAGACCTCATACAATAACTTTCCTAACTTTACCATATCTTTTTTTTAATTTCTTAGACAAAAATGACAAACACTACTA--------------------------------TTTGGATTCTGGATACAAGAATACGAATTCAATGCGTAAATTTAGTATTCACAAAGTATTCTTTAACAATCTTCTTTTTCAGTTATTAAACCCCCTTCTTTTTCCAAGTTCAATTTTAATAAGATTAGTGAACATTTATCTCTTTCGCTGCAACAATAAATTGTTATTCTTAACAAGTAGTTTTGTTGGTTGGTTAATTGGTCACATCTTTTTGATGAAATTGATTGGATTTATATTAGTCTGGTTACAACAAAATAATTCGATAAATTCG------------ATAAAATCAAC------------------TATTCGATTTGATAAGTACATTCTGTTCAAATTGCGAAATTATGTGGGTCAAATATTTGTTCTTTTTTCATTTATTACCTTTTTACACTATTTAGGCAGAATACCGGCTCCTTATTTTTTGAAT---------------------GACGAAACGATAGAATTGAAAGAAAACGATGAAATTGAAGAAGAAGAAG------TT------GATGGTG---AA----------------------------------AAAAATTTG---------AAAAGGGAAGAAGATCTTTCTTATTATCTTTTTCCT------GAACAAGATGATA---CTTCCAAAAAAATCGAG---------------AATCTTGAACTACCTATTGTAACTACTCTTTTCGATTATCAACGATGGAATCGTCCATTGCGATATATCAATAATGATTACTTTGACAATGTCGTAAGAAATGAAAATTCACAATTTTTTTTTCATATATGTCAAAGTGATGGAAAAGAAAGAATATCTTTCACGTACCCACCTCATTTATCTACTTTTCTTAAAATGATGGAAAAAAAAATTGATCTCTTCACAAGAGATAAAATCTCCTATAATGATTTGTCTAATTCTTGGAGCTCCAATAATAAAGAAAAAAGAAAGAAACTAAGCAATGAATTTTATAAAAGAGCTAAGGTTCTAGATAAGAAATTTCTTCCTATGGATGTATTAGAAAACCGAATTAGATTGTGTAATGATAAGAATAAAATAAAATACTTAACTCAAATATATGATCCTTTCTTGAATGGATGCTTTCGTGGACAAATGCCAAACAATTTCTCACCATC---------AATTGAAAATGAAATTTAC---AAAACAAATTCCGTTTTGATCAATAAGATTCACGGTATCCTTCTTTCTATTAATAGTCATTATCCAGATCCCGAATTTGAACAGAAAATAAATCCAT------TTTATAGAAAATCATTATTAAATGAAATTGGTTTTTTTTTTAACTTAATAAGTAAATTTTCGGAAAAATCAGTATCAAGTTTGAATTTTGACAAACTTTATTTATTTCCAGAACATGAACAAGTCAAAATATATTCCGAAGAAAAAAAAAGAAAAAAAAAATTCTTATTGGACACAATTCAAAGTGATCTGAACCAGGAACAAATAGACGAAATCAGTAAAAAAGTTCCTAAATGGTCATACAGTTTAATCGACGATTTGGAGGAACTGAC---GGAAGGATCCTCACGGGAACCTCAGATTCGTTGCAGAGAAGCCCAACCTATAGTTATTTATAATAGTAAAACAGA------AGATTTTCTTGAAAGT---------GCTATTAAAAGTACTATAAAAAATATTT------CTAATACTTTTGGCGCTGATGATAATGAGGTTGTTGAGGATAACGAAAACGGATTGGTTTTACTAAATTATTCACGCGAACCGGATTTTTCCCGAGAAATAATCAAAGGATCTATGCGCTCTCTAAGGCGTAAAACAGTGACTTGGAAACTCTTTCAAAGACATCCCAATTCCCCCATTTTTTTGGACCAAACACAACAAATTTTTTTGG------GTGATCTTTTCGATGATATATATCTATATTTGAAAGAATATTTCAGGAAAAAAGG------TACAGACAATTCAGAATTTTTGGCTATGGAGAAAAGGGTAGAAGAGGATCAAATAGAGGAACAAAAAAACGACGACGAAAAAAGACTTGCAGAAATAGAAGAGGCCTGGGAGAGCATTCTTTATGGTCTAATACTTAGAAGCTTTATAATAATAATCCAATCATTTATTAGAAAATATATTATAGTACCTTCATTGATAATAACAAAAAATATCATTCGTATACTATTATTTCAATATCCCGAATGGTCAGAAGATTTTAGGGATTGGAAAAAAGAAGTGCATATTAAATGCACCTATCAGGGCATTCCAGTATCCCACAAAGAATTTCCAAAAAACTGGTTCACAGAGGGTCTTCAGATAAGGATCTTATCTCCTTTTGTTTTGAAACCTTGGC---ACAAATCTAAGCTACGATCTACGGAAAAAAAAAAAAGATCTACTG---------------AA------------AAAAAAAA------CGTTAAAA------AAAAAAACTTCTGGTATTTAACAGCTTGTGGAACACAAGTGGAATCGTACCTTGATTATTTTTTCCCGAATCCATTTTCATTTTTGGGTCCCATTTTTAAAAAAATTAAAAAACAATTGAAAAAAAATTTCAAAAATCGTTTTTTTCTAGTTCTACAAGTTTTAAATGAAAGAAAAAAATGGTTTCTAACTATCT-------------------------TAAAAGAAATAGAAAAATGGAACATCAAAAGTATTCTATTTAGATTCA------AAAATATATATGAATTGGGTGAAAACAAGAAAAATTCAACAATCAGTAAGAATAATCCAATGATTTACGAATCACCCGTTATAATTCACTCTATGAATTGGACAAATAGTTCATTGACAGAAAAAAGAATAAAAGATCTTAATGTTAAAACAAAGACAATCATAACAGAAATAGAAAAAATGACAAACGAAGGGGGGGTTATAACTTCAGAGAA----AAGTTTCAATTCTAACAAAACAACTTATGATGCTAAAAGATTCGAATTACAAAAAAATATTTTACAAATATTACAAAGAAGAATTGTTCGATTAACCCGTAAATCATATTCTTTTTTCAAATTTTTCATGGAAAGGGTATACGTCGATATCCTTTTATGTATTATTGGTATTCCTCGGATCAATATACAACTTTTTCTTGAATCAAC---AAAAAAGATTGTAACTAAATCC----------------------------ATTTCCAATAAAAAAACAAATG-------------------------CAGAAAGAATTGATAAAACACATCGAAGTATAATTCCATTTATGTCAATTATAGACAAATCTTGTAATAT------TACGAATTCAGAGAATTCTTGTGACGTATCTTCTTTGTCACAAGCATATGTATTTTTTAAATTATCACAAATCCAAGTTATTAACGGATATAAGTATAAGTTAAGATCTATTTTTGAATCTCATGAAAGATCTTTTTTTCTTAAGAATGAAATAAAGAATTATTTTTTTAGAATACAGGGAATATTT------AATTCAAAATTAAGACATAAGAACCGTCCCCATTCTGTAATGAATCAATGGACAAATTGGTTAAAGGTTCATTATCAATATGATTTACCTAAGAGCAGATGGTCGAGATTAGTACCACAACACTGGA-------------------GAAAGAGAATCAATAAACATCGTGTGGCTCAAAATAAAGATTTAATCAACTATGATTCCTATGAAAAAACCCGATTAATTCTTTACAAAAACGAAAACG----------------------------------------------------------------------------------------------------------------------------------------------------------------------------AAGAAGTAGACTTATTAAATTTTCAAAAAAAAATTAAAAAACAATATAGATATGATCTTTTGTCATATAAATATCTTAATTATGCAGATAAGAAAAATTCATATATTTATGGATATAGATCACCATTCCAAACAAACAAAAACCAAACCATTTCTTATAATGACAACACATGTAAAAAAGAATTTTTTGATATAACGGGCGATATCTCTAT---CAAAAATTATCTAGCAGAAGATGCTATTATAGATATGG---AAAAAAATCTGGATAGAAAGTATTTTGATTGGATGGTAATGAATGTAGAAATACCAAATCGTTCTAT------------A-----------------------------------------------TCGAATCCGAAAT------CGAATCCGAAATCGAATCCGAAATCGAATCCGAAAT------CGAAATTTTGGTTCTTTTCAAAATTATCAATATTTTATGATGCATATCAGAAGAATCCTTGGCTTCTACCAATAAAATTCCTTTTTTTCCCTGTTTATGGAAAAGATGTTAGTAA-------------------------------AAAC------AAAAATCTTAAT------TCCGACATTCTAAAAAAAGGAAACCAA-----GAAC------CAGATGCGGGTCCATTAGGTCGATATCTATCTCGCTTAAACCAAGCTTATGAAGACTCATACTGGGACAATGGTTCGAATAGTCTA---AAACGAGAGGACTAC------ATAGATATAGAGCGAAATAACTTCCCCGACGAGATAAGGGGAGAACAAAAATTCTTAGTAGACAAGTATTTAGGTTTTCAATTGAA---CTTTGATAAT---TTATTCCACGAAACAATAATGAATCAGATCCAATGTTATTGTTTCCTGATTAGATTGAAAACTCTTAAAAAATTTTTGATACGCT---CTATAAAAAGGGGAGAAATAAATCTAGATACTATGGCGATTCATGAAAATCCGGATTTCACTCTTACAGGATTTATAGACACTCAAGAATCGA---TTGAAAA------ACAAATATTTTCTGTCGAACCTGCTCGTCTGTCTAAAAAAAACTATGAACAATTTTTTATGTATCAAACCATAAACCTATCGTTGATTCATAAGAATAAGCGTCAAATTTTTCAAAGAAATCCAGAAAAAGGTCGTGTTGATAAAAAGAATTTTGAT------AAAAACATTACAAGAACAAGAAATCAGAAGATAACAGAAAATAA----AGATAAAAATCATACTGATTTGCTTGTTCCTGAAAATCTTTTGTCCAATAGACGCCGTAGAGAATTGAGAATTCTAATTTGTTTGAATCCTAAAAATACTAGAAAGACAATAAATTGCAATGAGAATAAAATAAATACTGGCTGTCAAGTTGTGGCTAAAAATAAAGATCTTGATATAGAAACAAAAAAACTAATGAATTTAAAATTCTTTCTTTGGCCAAATTATAGATTAGAAGATTTAGCTTGTATAAATCGCTATTGGTTTGATACCCAAAATGGAAGCCGTTTCAGTATATTAAGGATACATATGTATCCGCGATTGAAAATTTGATTGATAATTTTCCCATTTATCT-----------TC------------TATTTAGA--ATTAGAATAGAA-----TAATTTCTTATCTTCACATATAAGATATGTGAAGATAAGATA------------------------------TATATTTATAAATGCGCACACGCATCATTGATACTAATTCAATGATTTTAGATAGAA-------AAATGAATCAAAAAAATCGTCTTC----TTTTTTTTTAAGT-----AT-------ACAATAGAATTTTTTATTTTGTGAATCCATAAATATAG--------TATAGTATTT---------------------------------CTATTTG-------TAATTAATTTTATTTG--AAAAAAAAAAAAAGAAATTCATAATTTTTAAGTAAATTAAGATAATTTAATTAATAATAT------------A-------AAAAATTAGTGTAATTACTATTACTGATCAATAAAAATATCTATCAAAAAAG--GGGGGAGAGGAAAGCTTTCATTTTATTTTATGATAAAAAATTCAATTATACCTGTTATTTCAAACAAAAGAGAAGAAGAAAACCCTGGATCTGTTGAATTTCAAGTAATCAATTTCACTAATAAGATACGAAGACTTACTTCACATTTTGAATTACATCGAAAAGACTATTTATCTCAAAGAGGTTTACGTAAAATTCTGGGAAAACGACAACGACTACTGTCTTATTTGGCAAAGAAAAATCGAATACGTTATAAAAAATTAATAAATCAGTTGGGTATTAGGGAGTCACAAATTCGTTAATTTCAAGAGTCATTTTCAATTATTCGATTTTTTAGATCCTGAATTTAGATGAAC-TTTTTTTTTTACGATTCATGGAAGAATGAATCGAGGAAAAACCTATGAATGTCCCAGCTACAAGAAAAGACCTCATGATAGTCAATATGGGGCCTCAGCACCCATCAATGCATGGTGTTCTTCGACTTATTGTTACTCTGGATGGTGAAGATGTTATTGATTGTGAACCAATATTGGGTTATTTACACAGAGGGATGGAAAAAATTGCGGAAAATCGGACAATTATCCAATATCTGCCTTATGTAACACGTTGGGATTATTTAGCTACTATGTTCACAGAAGCAATAACCGTAAACGGACCGGAACAATTGGGAAATATTCAAGTACCTAAAAGAGCCAGCTATATCCGAGTAATTATGTTGGAGTTAAGTCGTATAGCTTCTCATCTACTATGGCTCGGACCTTTTATGGCAGATATTGGTGCACAAACCCCTTTTTTCTATATTTTTAGAGAAAGAGAATTAATATATGATCTATTTGAAGCTGCGACAGGTATGAGAATGATGCATAATTTTTTTCGTATCGGAGGCGTAGCGGCTGATCTACCTTATGGTTGGATAGATAAATGTTTTGATTTCTGCAATTATTTTTTAACAAGGGTTGTTGAATATCAAAACCTTATTACGCGAAATCCGATTTTTTTAGAACGGGTTGAGGGAGTAGGTGTTGTTGGTAGAGAGGAAGTAATAAATTGGGGTTTATCAGGACCGATGCTTCGGGCTTCCGGAATAGAATGGGATCTACGTAAAGTAGATAATTATGAATGTTACGAGGAATTTGATTGGGAAGTTCAATGGCAAAAAGAAGGAGATTCATTAGCTCGTTATTTAGTTCGAATTGGTGAAATGACGGAATCCATTAAAATTATTCAGCAGGCTTTGGAAGGAATTCCCGGCGGGCCATATGAAAATTTAGAAATCCGCTGCTTTGAGAGAGAAAAGGAGCAAAAATGGAATGATTTTGAATATCGATTCATTGGTAAAAAATCGTCTCCGACTTTTGAATTGCCGAAACAAGAACTTTATGTAAGAGTTGAGGCTCCCAAGGGAGAATTAGGAATTTTTCTAATAGGAGATCAGAATGGTTTTCCTTGGAGATGGAAAATTCGTCCACCAGGTTTTATCAATTTGCAAATTCTTCCTCAATTAGTTAAAAGAATGAAATTGGCTGATATTATGACAATACTAGGTAGCATAGATATCATTATGGGAGAAATTGATCGTTGAAATGATAATTGATACAACGGAAATCCAAGATATCCATTCTTTTTCCGGATTGGAATCTTTAAACGAAGTCTATGGAATTCTATGGGTACTTGTACCTATTTTGATTCTTATATTGGGAATCACAATTAGTGTACTAGCAATTGTATGGTTAGAAAGAGAAATATCTGCAGGGATACAACAGCGCATTGGACCCGAATACGCCGGTCCTTTTGGAGTTCTTCAAGCTCTAGCAGATGGAACAAAACTCCTTTTCAAAGAGAATCTTATTCCATCTAGGGGAGATATTCGTTTATTCAGTATTGGACCATCCATATCAGTTATATCAATTCTACTAAGCTATTCAGTAATTCCTTTTGGCTATAACTTTATTTTATCTGATTTCAATATAGGTGTTTTTTTATGGATTGCGATTTCGAGTATTGCGCCCATTGGACTTCTTATGTCAGGATATGGGTCGAATAATAAATATTCCTTTTTGGGTGGTCTACGAGCTGCTGCTCAATCGATTAGTTATGAAATACCATTAACTCTATGTGTCTTATCAATATCTCTACGTGCGATTCGTTGAAACAGA-AA-----GGGCTATTCGATGCTATTGCTATCCTCCTCTCTTTATACTTCTACTACTATATA-------------------------------------------------GGAAAGGAGTCGAA-----TAAATTAAATAGATACTTTCATTATCTTAATTTTATTTATTTTTCACAATTAGGATTGAAGAACTAAATCAGATAGTTATATGAGTGAAATAAAACAGCTTCTAT-TTAATAGAATTTCAGAATACGATATTACTTC---------GTTCGT------ATGATGA-T------TTAAAATGGTAGTAAAAATATTGAGTCTCATTTTCTATGTATAAGAATTAAGTGAATTATAAACAGAAGAGGCCGTT-TAACCCAAGATTGGATAAT------TCCTGTTTTGAAGCGGGCTCAAAAGACCAACCTTATTGAGTTTTAGTTACCATTTGTATGAAT-----TATCATAGATGCATTAACATAAAAAAAA-TAAGGGGGTTAATAAAAAAA-GAGTGGATGGTTAGGAACACCAAGATACACAAAGGATTAGTAACGCAGATTTTGTAAATTATCCAA---AAGAGAATTTACGCATAATAGAAAAAGAATACTAATTGGGGCTTTAAATTGGTAGAAAAAATCAAGCAGTACTCCCCACAATTCCGATCCAGAGTATGCTTCCATCCACTGATTAAATAAATTACTATCAGGAACGAAAAAATCCTTTGAAATTTTTTAAGTCCCTTTTTAATTTAATAGC--AAAAAAAAAGAAGAATAGGAACGAAAAAAACACAAGAAATCAAAAACGAAAAAGCGATTTCCTTTTCGTTTTTGATTTCGTATTTCTTATATCCATATTGATGGAGATTTAATTCATATCATAATTAAGAAACTAATGTGTAATTCTTTTTCGTAATTGAAAATGAATTCTGAGGGTTATTGATAATTCGAAAAGAGTATTTTATTGAA----TAATTCTA-------TTATTACTCAACAAATTCAAAATTTGATTTTTAAGGGATGAGATCAATTCAGAAGTTCAATTTA--------------------AATATTAAAATGGATTTATCTTTA----CT----------------T-----ATTTAATTTTTT----------ATTTTTAACAGACAGAATTGAATTGGTCTAATTCAGAACCGTCCGATAGATTTGAATCTTATCTC-----TCTTAGGAATATATCAAGAAGAGATCAATAATCGGCCCGGTCCTTAGATTTACTGAAGGCTTTCCAGGAGCCGTATGAGGTGCAAATTTCATGTACGGTTCTGTAATAGAGATGAGAACAGTAATGTTATCACCGACTAGGATTATCTAACAGTTTAAGTACAGTTGATATAGTTGATGCGCAATCAAAATATGGTTTTTGGGGATGGAATTTGTGGCGTCAACCTATGGGTTTCATCGTTTTTTTAATTTCTTCGCTAGCAGAATGTGAAAGATTACCTTTTGATTTACCAGAAGCAGAAGAAGAATTAGTAGCGGGTTATCAAACAGAATATTCTGGTATCAAATTTGGTTTATTTTACGTTGCTTCCTATTTAAACTTATTAATTTCTTCATTATTTGTCACAGTTCTTTACTTGGGTGGTTCCAATATATCTATTCCTTACATATTCGTTTCTGAGTTTTTTGAAATAAATAAAACATATGGAGTTTTTGGAACTACAATTGATCTCTTTATTACATTAGCTAAAACTTATTTTTTCTTATTCCTTTCTATCATAACAAGATGGGCTTTGCCTCGGCTAAGAATGGATCAATTATTAAATCTTGGATGGAAATTTCTTTTACCTATTTCTCTCGGTAATCTATTACTAACAACTTCGTCTCAATTGTTTTCACTAT-AAAAAAAAGATTGATCTTCTATATGTAAGAGAAAGAAATAAAACAAAAATATTCATAGATATTTACGATATGTTCCTTATGGTAACTGGGTTCATGAATTATGGTCAACAAACAGTCCGAGCTGCAAGGTACATTGGTCAAGGTTTCATGATTATCTTATCTCACGCAAATCGTTTACCTGTAACTATTCAATATCCTTATGAAAAATTAATCACACCGGAACGTTTCCGCGGTCGAATCCATTTTGAATTTGATAAATGCATTGCTTGTGAAGTATGTGTTCGTGTATGTCCTATAGATTTACCCGTTGTTGATTGGAAACTGGAAACTGATATTCGAAAGAAACGATTGCTTAATTACAGTATTGATTTTGGAATCTGTATTTTTTGTGGTAACTGTATTGAGTATTGTCCAACAAATTGTTTATCAATGACTGAAGAATATGAACTTTCGACTTATGATCGTCACGAATTGAATTATAATCAAATTGCTTTGGGCCGTTTACCAATGTCAGTAATTGATGATTATACAATTCGAACAATTCAAATTAATAAATAAAATT--------TTTTATA-------------ATTAAATACAACTTAATTTAATTCTTAATAAAAAAAT------CATATAATAAATAATAATATAA--AAATATATATGTATATA------TAGAATTATATATAT----------TTATATT--------ATTATTATA---------TA---------------------------AAATAAAAATAT--------------TAT------AAAAAATGAATAAATA-TTAG-----ATATCAGATTAGAAATATTGGA-----TATTCTAGATTATAGAAATCTATGTTTTCA-ATAGAATAGATAGATAATATAAATGAAA----------------TATATTATATAAATTTTCAATATTCAATAGTTATATAGAC--TTTTATACTTTTGTTTTA----------GTATAGTTTCAAACTACTCTTTCGTATAAAGACTGGAATTACATTGATTATATAACTGTACCT------ATATCAATTCAAACTCCGTAAGG-TTTTTTAATGCAAAGAGAAATTGAAGTATATAA-AAATTTTTTCCTGGTCATATCAATAAGGTCATGAAATTTCGATTTCTTTGTC--TTTTTTTATATATAATGGATTTGCCTGAAACGCTACATGATTTTCTTTTAGTCTTTCTGGGATCGGGTCTTGTATTAGGAAGTCTAGGAGTAGTATTACTTACCAACACAATTTTTTCTGCTTTTTCGTTGGGACTGGTTCTTGTTTGTATATCTTTATTCTATATTTTATCAAACTCCCATTTTGTAGCTGCATCACAGCTACTTATTTATGTGGGAGCTATTAACATTTTAATCATATTTGCTGTGATGTTTATGAATAGTTCAGAATATTACGACGATTTTCATCTTTGGACCGTTGGAGATGGGATTACTTTGATGGTTTGTACAAGTATTTTTGTTTCACTAATAACTACTATTCCAGATACATCATGGTACGGAATTATTTGGACTACAAGACCAAATCAGATTATTGAGCAAGATTTGATAAGTACTAGTCAACAAATCGGAATTCATTTATCAACAGATTTTTTTCTTCCATTTGAACTCATTTCAATAATTCTTTTAGTTGCTTTGATAGGTGCAATTGTCGTAGCTCGCCAGTAAAAAATCTT-------T-----AGAGAATAGAGAACTAGCAATATAAATCCAGATTCAA-TTTTTTTTTTATTGCCGATTGCTAATATATTATTTTGGTCCAGACTTTTTA------TATTCTTTAGTCAATCGAATCTGTTGAATTGTTGTTCATATTGAAATGAATCAAAATTGATAAGGAGTTGGTCAATGATGCTCGAACATGTACTTGTTTTGAGTGCCTATTTATTTTCTATTGGTATCTATGGATTGATCACGAGCCGAAATATGGTTAGAGCCCTTATGTGTCTTGAACTTATACTGAATGCAGTTAATCTAAATCTCGTAACTTTCTCTGATTTTTTTGATAATCGCCAATTAAAAGGAAATATTTTTTCTATTTTTGTTATAGCTATTGCAGCCGCTGAAGCAGCTATAGGACCGGCTATTGTTTCTTCAATTTCTCGTAACAGAAAATCAACCCGTATCAATCAATCAAATTTGTTGAATAAATAGCATTA-----ATCATAATTACTC--------AAAAGTAGAATT-----TTG----------------AATAGTGTA----ATATTTATCAATTCAAATTAGCATGTATGCTACACAACTTATGATCATGTTTGCGTTTGCAAAACGAAATAATAAGGAATCAAAGTATCCTGGCCCTCCTCTCTTCGTTCTTTTCAATTTATCTAGACGTCTA-----TTTTGATTAGCAAAATTCTGACAAATCATTGATTCATCTGGTG----TATAAATATATGATTCATTTAGGAGTTTACTAGATCGATAATTTTCATTTTTGATGTTCAAAAATTACTATAGATACAATGTCACATTCAGTAAAGATTTATGATACATGTATAGGATGTACTCAATGTGTCCGAGCCTGTCCCACAGATGTATTAGAAATGATACCTTGGGATGGATGTAAAGCTAAGCAAATAGCTTCTGCCCCAAGAACAGAGGACTGTGTTGGTTGTAAGAGATGTGAGTCCGCTTGTCCGACGGATTTCTTAAGTGTTCGAGTTTATTTAGGGAATGAAACAACTCGAAGTATGGGTCTAGGTTATTGATACGTTTCAAAAAACACCACACGAATACGTTTTTTTACTGGCAAAAACCCGTGCTCAAAATAAAATAGAAAAG-ATTTTTTC-----TATTTTGAGCGCGGGCTTTTCTGGCCCAAGTGTATCTTATTTTTATCACGAATTATTTTCCTTGGTTAACAATAGTTGTAGTTTTGCCAATAGTCGGGGGTTCTTTAATTTTCTTATTTCCTCATAGGGGAAATAAGGTAATTAGGTGGTATAGCATTTGTATATGCTTAATTGATCTCCTTCTAACAACCTATGCATTTTGTTATCATTTCCAATTGGATGATCCACTAATCCAACTGACGGAGAATTATAAATGGATCAATTTTTTTGATTTTTACTGGAGCTTCGGAATAGATGGACTCTCTATAGGACCTATCTTACTAACGGGATTTATCACCACTTTAGCCACGTTAGCGGCTCAGCCAGTTACTCGAGAATACCAATTATTCTATTTCCTGATGTTAGCAATGTATAGCGGTCAAATAGGACTATTTTCTTCTCGAGACATTTTACTTTTTTTCATCATGTGGGAATTGGAATTAATTCCCGTTTATCTACTTTTAGCCATGTGGGGAGGAAAGAAACGTTTGTATTCAGCTACAAAGTTTATTTTGTACACTGCGGGAAGTTCTGTTTTTTTATTAATGGGAATTCTGGGTATCAGTTTGTATGGTTCGAATGAACCAACATTAAATTTTGAAACATTAACTAATCAATCGTATCCTGTGGCGCTAGAAATAATATTCTATATGGCATTTCTTATTGGTTTTGCTGTCAAATCGCCGATTATACCCTTACATACATGGTTACCAGATACCCACGGAGAGGCACATTACAGCACTTGTATGCTTTTAGCCGGAATCTTATTAAAAATGGGAGCATATGGGTTGGTTCGAATTAATATGGAATTATTTTCCCATGCTCATTCCATATTTTGCCCCTGGTTAATGATATTGGGTTCTATTCAAATAATCTATGCTGCTTCAACATCTTTTGGTCAACGTAATTTAAAAAAAAGAATAGCTTATTCCTCGGTATCTCATATGGGTTTCCTTATTATAGGAATTGGTTCCATAAGTGATACTGGGCTCAACGGGGCCATTTTACAAATAATATCTCATGGATTTATTGGCGCTGCGCTTTTTTTCTTGGCAGGAACTAGTTATGATAGACTACGTCTTCTTAATCTTGACGAAATGGGCGGAATGGCTATCCCAATGCCAAAAATATTCACGATTTTTACTATCTTATCGATGGCTTCTCTTGCATTACCGGGCATGAGCGGTTTTGTTGCAGAATTGATAGTTTTTTTTGGAATAATTACTAGTCAAAAATATCTTTTCATGATGAAAATACTAATTACTTTTGTAACAGCAATTGGAATGATATTAACTCCTATTTATTTATTATCTATCTTACGGCAGATGTTCTATGGATACAAGTTTTTTAATACACCAAACTCTTATTTTTTTGATTCTGGGCCGAGAGAATTATTTATTTCTATTTCTATCCTTATACCCGTACTAGGTATTGGTATTTATCCAGATTTCATTTTATCATTCTCGGTTGAGAAAGTTGAAGCTATTCTATCTAATTTTTGATAGATAGTTTTCTTGAATAAATGAATA--AAACAAAACCAATAA----AATAAATAAAAAAGAG--AAAAAAAACCTTTGGACAAAGA--------TTTTTATGTTAGATTAACTT--AACAAAAAAATTGAATTGTAATCGAATATGTTTGTTGTTTGTGAGAACCCTTAAAATCAAGTAATGTAATGATTGAAAGGGTTCTCGACGATTTTTGGGAAGTTTAATTTATGGAAAGTATATATATATGCTTTCCATATTTTTATTTCTCAGGTTAAGTTCGTTACTCATTTT-----------------------------TTTAATTCAATTAGATATAAATGAACCATAACTATGTAGTCCTATTCCTAATAGATTGATCCCCAAATAACATACCCAAATTATAAGAAATCCTATAGAGGCCACTATTGAAGAATTTACACCTTCTAATTTTTTATTTTTTCTAGTATGTAAATAAATCGCGAATATGGTCCACGTAATAAAGGCCCAAGTTTCCTTTGGATCCCAATTCCAATATGATCCCCATGCCTCGTTAGCCCATACTGCTCCTGAAAGAATACCTATTGTTAAAAAGAGAAAACCTAGACTAATAATACGATAACCCCAACGATCCAATTGTTGAATAAATTGAGACCTGTAATAATTTCTAAAAG------AAGAAGTTGTTCGTAAAACATTCTTTCGTTCATTCATATTAATATATTTGATTTCAGCAAAATCAAATGATTTATTTAAAGAATACAAATTCTTGGTAAAAGCAAGAATTTGGATTACTTCTTGAAACGTAATGACTAAAATAGCCACTGATAATAATGATCCACATAAAAGAGCTGCATATCCGAATATCATCATACTGACGTGCATCATTAGCCAATGGGATTGTAGAGCGGGTACTAATATTACGGATTGATGCATTTTGGTTAAAAGACCTGAAGTAGCAAAGCCTTGGGTAAAAATAACACTTGGTGCTATTATTGTACTTAAAAGGTTTTTATCCTTTTTAAAAAAAGGAACCATATGAAAAATAGAAAAACCCCATGAAAGAAAGATTAAGGATTCATATAAATCACTAAAAGGTAAATGGCCCGAAAAAAACCAACGAGTAATTAACAATCCCGTTACACAGAAAAAAGTTATTGTCATGGCTTTTTTGGACAAATCATATAATCCTACGATTTCATTGACTAATAAGGTTATTAAATGAATTGAAATTACAATAGATATGACCGAAAACGATATATGAGTTAATATATGCTCTAAAGTTGAAAATATC----ATATATATAATGA----AAATAAATAAATATCTATAATGAAAATAAAAAAGGTATAAATACTAGG------ATAGGAATCGGGAATTGAATTCATTATAGGACTTATTCTTTTAGAATAGAGATATAGGATGCCATGCCGCTACTCGGACTCGAACCGAGATGCTCTAGCACTGCTTCCTAAGAGCAGCGTGTCTACCAATTTCACCATAGCGGCTTACTCGAAATCATAATAACCGATTCATTAGTCAATCGTCGAGATTAAAAGAATCAATTAACGTGGA-----------ATTTGAATATTAATTTAATACATTTGTTTACTAAACATTAAAAAATTTGAAGAATTCTATTATTATTCTAATTCTATACTATA-----------------------AGTTCATATTAACTA------TAGAAGTATAGTAATAAAATCGAAAAAATATT--CAAAAAAAAAAAAATAG----AACGTTTCGATTTTAATACGAAGTTAAGTTGTATTCTTG----TTTTTTTTTCATTTCCAGTTTTAGTTTTCAAATTTAACAACGGAGAATGGGTTTTTCGTAGTTTACACTTTTTCGAATTC----AA----AAAAAGC---ACTGTTGAAACTGAAACTAGATAGTTCTTACT----TCAATCTAGGAATGAATGAAAAAAAC-ATTTTGTTGTAGTTGTTTATCACTCATTTTTTAATTATTTCATTAATTTTATGACTCTAAAGAAATGCATTTCCTTTTTTTCAATGAAATCCTTAACGTTAATTTCTATATCTATTATTA------------CACTACATTCTAAAAAATTTAGATTATATATTTAGCATAT------ATATATATATATTATAATATATGCTAAATATATGGTCAATA------TTAAATATTCT--------T--ATATT---------CTTTATTATTA------TACTAA-------TAA-TAAAG-------------------------------------AA----TA-TTAAAGAATACTCTTTGAATCGAGCTAATTCAGATTAGTGCAACATTTTTATTTGTTACAAAAAAAACTTTTTGAGTTCCCTGTCAAAATGGATTGCGCTAATGAAAAGGCTTTCAATGCTGTCCAATATCCCTTTTTTTTCCAAAAATTCTTACGAATTTTTTTTTTTGATCTAGAAGTGCGCTTTTTTGGAACTGCCATATAATTAAGATAATTTTTTCATTGCTATAGTTTGATGTGAAAGACATTTGATTTGTTCTTTAAATGAAAACGAAATATTCTTTAATTAGCCATATGTCGTCTTAGCTATCCTTCCTA-TTTTTTTTATTTCTATCTAAAGTAAAAACAT---------------------------------------------------------------------------------TGAATATTAGAAACCTTTTCAAAATATTTCCAAACATA-----------------TATATCTAGATCTCCTTTTATTGTA----------------------ATGTAATTTTAATGTATCAATTAGTTCAAAAATGAACTAATGTTTCTGAATAATAATAAGATTATTTGATCGGGTCATTTCATATGTTTTTTCTGATTCATTCAT-------ATAGCAAAAGAAACGAATGTTCTTAGTTTTGGTGTAATTATTTATCCTCAGTCTATAGATAATAATTTTAATTTTACAAATTTCGTTTTTATTTA--------------------------------------------------TTTTTATTT-ATAG-----------------TA---------------------------------AT--------TTAATATTTCTTAATATAAA-------------------------ATATTATTACTAACTATAGTAATTCTAA------------ATAGGAATT--------------AATATTTCTTAATTCTTAATA-TAAAA-TA-------------ATA--ATATATAT----ATATT--------------CGAATTTAATTTGGTTATTGGTCTATTTTTACTTTGTACTTGGGGATATTGGAAGTATTGTGCAACGATTCAGAATAATT-AAAAAAAAATCTCAAATTCTATTTATATATCCACTT-----TTTTATTAACCGAACCCTTTACAAAAGAGATAAAACAAACGAATAAGAAAGAAAATTCATTAAGAATCAAAATATTTTTTATTCTTTA-TTTTTTTTTGTATGGAATATACACATCAATTTTCATGGATCATACCTTTCCTCCCACTTCCAGTTCCTATTTTAATAGGGGTAGGACTTCTACTTTTTCCCACGGCAACAAAAAATCTTCGCCGTATGTGGGCTTTTCCTAGTATTTTATTGTTAATAATAGTTATGATTTTTTCGATCGATCTATCTATTCATCAAATCCAGAACAGTTCAATCTATCAATATGTATGGTCTTGGACTATTAATAATGATATTTCTTTAGAGTTTGGCTACTTGTTCGATTCACTTACTTCTATTATGTCAATATTAATCACTACTGTTGGTATTCTGGTTCTTTTTTATAGTGATAATTATATGTCTCATGATCAAGGATATTTGAGATTTTTTACTTATCTGAGTTTTTTTAATACTTCAATGTTGGGATTAGTTACAAGTTCCAATTTGATACAAGTTTATATTTTTTGGGAATTGGTTGGAATGTGTTCTTATCTATTAATAGGTTTTTGGTTTACACGTCCTATTGCGGCAAAGGCTTGTCAAAAAGCATTTGTAACTAATCGTGTAGGGGATTTTGGTTTATTATTAGGAATTTTAGGTCTTTATTGGATAACGGGTAGTTTGGAATTTCGGGATTTATTTCAAATATTTAATAACTTGATTTATAAGAATGAGGTTAATATTTTTTTTGTTACTTTCTGCGCCCTCTTATTATTTTGTGGATCAGTTGCGAAATCTGCCCAATTCCCTCTTCATGTCTGGTTAC---------------------------------CGGATGCTATGGAAGGGCCGACCCCTATTTCGGCTCTTATACACGCTGCTACTATGGTAGCAGCAGGAATTTTTCTTGTAGCTCGGCTTCTTCCCCTTTTCACAGTTATACCCTTCATAATGAGTGGAATAGCTTTGATAGGTATAATAACAGTAGTATTAGGAGCAACTTTAGCTATTGCTCAAAAAGATATTAAGAAAAATTTGGCCTATTCTACAATGTCTCAATTGGGTTATATGATGTTAGCTTTAGGTATGGGCTCTTATCGAGCCGCTTTATTTCATTTGATTACTCATGCTTATTCAAAAGCATTGTTGTTTTTAGGATCTGGATCCATTATCCATTCAATGGAAGCAATTGTTGGATATTCTCCAGATAAAAGTCAAAATATGGTTCTTATGGGCGGTTTAACAAAACATGCGCCAATTACAAAAACCGCTTTTTTAATAGGTACACTTTCTCTTTGTGGTATTCCACCTTTTGCTTGTTTTTGGTCCAAGGATGAGATTCTTAATGATAGTTGGTTGTATTCACCGATTTTCGCAATAATAGCTTGTTCCACAGCAGGATTAACTGCATTTTATATGTTTCGAATCTATTTACTAGTTTTTGAAGGATATTTAAACGTTCATTTTCAAAATTTCAACGGAAAGAAAAATAGTTCATTCTATTCAATATCTTTATGGGGCAAAGAAGGAAAAAAGAAATTAAAAAAGAAAATTCATTTATTAGGTTTATTAACAATGAATAATAATGAAAGGACTTCTTTTTTTCGGAAGAGGAAATATTCAAATACAATTAATCGAAATTTCAAAAGCATAAAACGTCTTTTTGTTGAGAGTACCTATTTTGGTACTAAAAACATTCCTTTTTTTTATCCTCATGAATCTGACAATACCATGCTATTTTCTATGCTTGTATTAGTATTATTTACTTTCTTCGTTGGGTCCATTGGAATTTCTTTCAGCCAAGATGGAATAGATTTGGATATCTTATCCAAATTGTTAATTCCGTCTATAGACCTTTTACATCAAAATTCAAAGAATTCTGTCGATTGGTATGAATTTTTTACAAATGCAACTTTTTCGGTGAGTATAGCTTTTTTCGGAATATTGATAGCGTCTTTTCTCTATAAACCTGTTTTTTCTTCTTTACAAAACTTGAACGTATTGAATTTATTTCAAAAAAGTGTTACTAAAAAAATTATTCCTGATAAGATAATCAATGTTATATATGATTGGTCATATAATCGTGGTTATATAGATGCTTTTTTTGAAGTATCTTTAATTGGGAGTGTAAGAAAGTTAGCTAAATTCAATTATTTTTTTGATAGACAAATAATTGATGGAATTCCAAATGGAGTTGGTATTTCAAGTTTTTTTATGGGAGAAGCTATCAAATATGTGGGGGGTGGACGAATTTCTTCGTATCTTTTCTTTTTTTTATTAATCTTTTTAGTAATTTGTTATTATATATTTATAT------AATATTATAATTATATAAAAATAAATATTATGAATTA---------------------------------------------------------------------------------------------------------------------------------------------------------------------------------------------------------------------TATTAGAATCTAGATTTAATAGATTTA-------
	Astragalus_agnicidus                      TGGGCGAACGACGGGAATTGAACCCGCGCATGGTGGATTCACAATCCACTGCCTTGATCCACTTGGCTACATCCGCCCTTCTTAATACTATGTATAAATTTTCTTAGAC-TTTTTTTTTCATTATCATTTATTTATATTTATTATTTTCTTCTAAGTTCTTACGAATATTCTAAAATCGAATCTAAAATAAATACG-----ATAACGATAAAAAAAACATTCATTTC--TTTTTTTTT----------------TC-----TTAATTATTAA-----------ATTAAACGGAATTTACTAGAAG----TTTATTACAATTACAAAAAGATC----------AAAAAGACTACTCAAATA-AAAGTAAAAGGGGAGTAATATCAACAGTGTTGATATTACTACCCCTT-TACTTTT------AAAAACTCGTATCCTTCTTTACAACC----------------AAAATATTATCCATTTATAGATGGAGCCTCAACCGCAGCTAGGTCTAGAGGGAAATTATGAGCATTACGTTCATGCATAACTTCCATACCAAGGTTAGCTCGGTTAATAATATCAGCCCAGGTATTAATTACACGACCTTGACTATCAACTACAGATTGGTTGAAATTGAAACCATTTAAGTTGAAAGCCATAGTGCTGATACCTAATGCGGTAAACCAGATACCTACTACAGGCCAAGCAGCTAGGAAGAAATGTAAAGAACGAGAGTTGTTGAAACTAGCATATTGGAAGATCAATCGGCCAAAATAACCATGAGCAGCTACAATATTATAGGTTTCTTCTTCTTGACCGAATCTGTAACCTTCATTAGCAGATTCATTTTCTGTGGTTTCCCTGATCAAACTAGAAGTTACCAAGGAACCGTGCATAGCACTGAATAGGGAGCCGCCGAATACACCAGCTACACCTAACATGTGAAATGGGTGCATAAGAATATTATGCTCAGCCTGAAATACAATCATAAAGTTGAAAGTACCAGAGATTCCTAGAGGCATACCGTCTGAAAAGCTTCCTTGACCAATTGGGTAGATCAAGAAAACAGCAGTAGCAGCTGCAACAGGAGCTGAATATGCAACAGCAATCCAAGGGCGCATACCCAGACGGAAACTAAGTTCCCACTCACGACCCATGTAACAAGCTACACCAAGTAAGAAGTGTAGAACAATTAGTTCATAAGGACCGCCATTGTATAACCATTCATCAACGGATGCAGCTTCCCAGATCGGGTAAAAGTGCAAACCGATAGCCGCAGAAGTAGGAATAATGGCACCAGAAATAATATTATTTCCGTAAAGTAGAGATCCAGAAACAGGCTCACGAATACCATCAATATCTACTGGAGGGGCAGCAATGAAAGCGATAATAAATACAGAAGTTGCGGTCAATAAGGTAGGGATCATCAAAACACCAAACCATCCAATGTAAAGACGGTTTTCAGTGCTGGTTATCCAGTTACAAAAGCGACCCCATAGGTTTTCGCTATCGCGTCTCTCTAAAATTGCAGTCATGGTAAAATCTTGGTTTATTTAAATTTAATTATCAGGGACTCCCAAGCACACAAATTCTCTATAACTAGAGAATTAAGGACTTGTTATTCAACAGTATAACATGACTTATATACCGGTGTCAACCAATACAAATATCCAGTGTATGCTGTTATTAATCTAGATTCATCCAAAATTTC-TTTTTTTTTTTTTACCTCATTTAAATTGAATCATTCATTC-AAAAAAAAGATACTAAAGGTTTTCTATAGA-----------------ATCTATCTATA--GATAGATAGATTACAGCAATATTTTAAATATTTCAC-----TAT-TTTAATTA-------TAATGGGTTGCCCGGGACTCGAACCCGGAACTAGTCGGATGGAGTAGAAAATTCATTGTTTCATC-----AAACAATACAAAATCCCTCCCCAAGCCGTGCGTGCATTTTTCATTGCACACGGCTTTCCCTATGTATACATCTAAACCTGAGTTACTTCCCCAGAACAAGACTATAAGAAAGTTTAATA------TTCAATTGAGAAATCTTTAAACT------TTACTACATGAACATTTCATAAACC-----TATAGGTCATAGAATACTAAGT------ATCATAATATAACCAATCATTCATAATTGACCAAATCATTACTGAAAAGAATATCTAAATACCAAATCCTATTTCCATGTAACTTCTGCAAAGTAGAAGACGC------TCTTGGAAAAATCAAAGAAAGAATATGTTCTTCCTCTGTAAAGAATTCTTCCAATAATTCTTCTGAACCCGATCTTTTCAAAAAAGCTCGTACAGTACTTTTGTGTTTACAAGCCAAAGTTTTTATACAAGAAAGCCGAAGTATATATTTTATTCGATACAAACTTTTTTTTTTTGAGGATCCATTGTAATAATGAGAAAGATTTCTGGATATTCGCAAAAATCGGTCAATAATATCAAAATCGGATGAATCGGCCCAGACCGCCTTACTAATGGGATGTCCTAATACATTACAAAATTTCGCTTTAGCCAATGATCTAATTATTGGAATAATTGGAACTATTATATCAAGTTTTTTGCTAACAATTTCGATTAGAAATGTATTTTGCAGCATTTGACTCCGTACCACTGAACGATTTAGCCGCACATTTGAAAAATAGCCTAAAAGGTAAAATGAATGTTCGGATAATTGTTTTATATGGATCGTTCCTGGTTGAGACCAAACATCAAAAAAACATTCCCATAAATGGATAAAATAGTGTTTCCATTTATTCATCAAAAGAGGCGCATTCTTTGAAGCCAGAATGGATTTTCCTTGATATCTAACATAATGAATCAGAGGATCCTTGAAGAATGTTAAGGTAGACGAAAAATCCTTAGCAAAAACTTCTACAAGATGTTCTCTTTTTGCATAAAAAAAGATTCGCTCAAAAAAAACGCTAAAAGATTTTAATCGTAAATGAGAGGATTTTTTACGTAGAAAAAGGAAGATAGATTCATATTCACATACATAAAAATTATAGAGGAATAAGAATAATCTCGGATTACTTTTTGAAAAAGTCGAAATCGATTTTTTTGGAGTAAGAAAACTATTCCTATTCCAAAAATTATAAAGAAACAACCGTAATAAATGAAAAAAAGGCGCATCTTTCACCCAGTATCGAAGGATTTGAACTAAGATTTCCAGATGGATAGGATAGGGTATTCGTATATCTGACACATAATTTAAATATGGAAATTTATCCTCCAAAAAGGGAAAAATGGAATGAATTGATCGCAAATTTTTATAAGATTTTACAATTTCTGCCTCCTCTAAGGAAGAGCTAAATTGTAGAAAAAATGGAATTTCCACGATGATGGCAAAACCCTCTGATATTATTTGAGAATAAAAATTCTTATTATACCCCAAAAATGGATTTTTCTTAGAATCATTCGCAGAAATGATCAAATGATTCTGTTGATACATTCGAGTGATTAAACGTTTTACAATTAGTAAACTATATTT------ATTGTCATAACCTACATTTTCCACAAATGTAGATCTATTAAAATCATGACTATAAGCAAGTCCATAAACATACTCCCTAAAAATAAGTGGGTATAGGAAGTCCTGTTGGCGAGATCTCTCTCGTTCTAAAAATACTTGATATTCCTTCATTTTAGACATTTTAGAAATTCGATTTGGTCAAAGGATCATAGATTCATTGGATTATCAAATGCTACATAGTGCGATACAGTCAAAACAGGGTATTCTAT----------TAT--------ATTCAAATAAAAAACAAA-------T----ATGAATAGATACCTAGAAAACAAGTAAAAACCATCAATGGACTATCTACCCTCGCTTGGTTCATCTAATTGTTCGATAACAACAAGCTAGTTAGAAATCCTTTATTTTTCGGACAAATCGCTCTTTTGATTTTGGAAAAAAATATCTTTATCAATATACTCTTTCTTCTACACATTTATCGCTACCCCATAACATAATTGAGAATAGCTAATAGTTAGGACTCATAACAAAAATCCAAAACCCATTCGTGGGAAAAAATTTTTCCACAGCAAGCACTAATTTTTTTTTAACGTAAAATTAGATGGGGTAATCATTCAAATAAAAAATGAAAGCTCGTTGCTTTTTGTTTCCCTATAATTGGAGCAGCTAAGCTCTATCCCTTTATTAATTCAACCCAAGTGAATTCATTTGTTCCGAGCCAAAAATTCAAACAAAAATTTGGGCCGGGTCCAATACGAATGAAAAATTTTTAGAATTCGCCATTGATACGACATGCTGCTTTTTCCATTCATTCCTTT----CTGGATCAGTCGTGGTCTTACAAACCCTACCGATGGTATGGATGAACC-AATTAGTTCATAGAATTGTGTAAAAAATGGAGTCGCACTTAAAAGCCGAGTACTCTACCATTGAGTTAGCAACCCT-AATGAAATTTTTAAAAATGTGTATATCCAATCGCAATAAAAAAAAAAA-AATAAAAAATCGTGAAGGCGAATCGATTCTG--------AACATCCAAATGAACA------GATCAAATGAAAATACAAGAAATTTTCT-------------CAAATAATATC------------------------------------------------------------------------AAAT------------ATAAATAAAATTATTAAATCAATTCATTTATTCACGATCGGATTATATTTCTTTGATACACTCT-TGTCAATATCAATATTAGTGTTGAAAAAAGAATACAATCGAG-AAAAAAAACAAATAAAATA--------TATAGAATAT-----TA----------------------------------------------TTAAATTAAATATTTTATTGAA------------------------------------------------------------------------------------------------------------------------------------------------------------------------------------------------------------------------------------------------------------------------------------------------------------------------------------------------------------TTAATTCATTATATTTATAATTTAGTATTAATATCTTCCCTTTTGTGCGAAATCCCGATCGAAAAACAAAAGAGTTGTTCTCTCTTATGAATCGGAAGAACTTTTTTCATAAAATCTCGTCTGCTTAACTTAATAAGTTTGCATTCCAACACGAAACG---AAACTCTGGGATAG-AAAAAAATAGGATTTATTATAGATACAAAT-----CAAGAATAGAAACTTTTC----A-TTTTTTTGGCTTAATTTTA-----TTTTTTTAATTAAGACC-------TGGTGTATATCGAGATAATTATTTATCTATT-----------------TTATATTTA------TTA------------AATTATTAGTTTAGTTATTCATAAAAAATTC-----A------------ATATAATAATATATATTA-TTAA-----------------------------------------------------------------------------------------------------------------------------------------------------------------------------------GTATC-----TTTATTTTGTATTCGGCTCAATCC---TTTTAGTAAAAGATTGGGCCGAGTTTAATTGCAATTAATGGAACGAATGGTAATTACTGGATTACAAAGTATCCATTGCTGGGAACTTAAATAG----TATCCATTGCTGGGAATTCAAATTTGATCGCTTTCCATACTTCACAAGCAGCAGCTAATTCAGGACTCCATTTAGCAGCTTCACGGATAATTTCATTACCCTCACGAGCAAGATCACGTCCCTCGTTACGAGCTTGTACACATGCTTCAAGAGCTACTCGGTTAGCTACGGCACCTGGTGCATTTCCCCAAGGGTGTCCTAAAGTTCCTCCACCGAATTGTAGTACGGAATCATCTCCAAAGATCTCGGTCAGAGCGGGCATATGCCAAACGTGAATACCCCCGGAAGCAACCGGCAAAACACCTGGTAAAGAAACCCAATCCTGAGTGAAAAAAATACCACGACTGCGATCTTTTTCAATATAATCATCACGTAGTAAATCAACAAAACCTAAAGTAATATCCCTTTCTCCCTCAAGTTTACCTACTACAGTACCGGCGTGAATATGATCTCCACCAGACATACGTAACGCTTTAGCTAATACACGAAAGTGCATACCATGATTTTTCTGTCTATCGATAACTGCATGCATTGCACGGTGGATATGAAGAAGTAGACCATTATCACGGCAATAGTGAGCCAAAGTAGTATTTGCAGTGAATCCCCCTGTTAAGTAGTCATGCATGACGATAGGAACACCCAATTCTCTGGCAAATATAGCTCTTTTCAGCATTTCTTCACATGTACCCGCGGTAGCATTCAAATAATGTCCTTTGATTTCACCTGTTTCGGCCTGTGATTTATAAATTGCTTCGGCACAAAATAAGAAACGGTCTCTCCAACGCATAAATGGTTGAGAGTTCACATTTTCATCATCTTTGGTAAAATCAAGTCCTCCACGAAGACATTCATAAACTGCTCTACCGTAATTCTTAGCGGATAAACCCAATTTAGGTTTAATGGTACATCCCAATAGGGGACGTCCATACTTGTTCAATTTATCTCTCTCAACTTGGATTCCGTGAGGCGGACCTTGGAAAGTTTTAACATAAGCAGTAGGGATTCGCAAATCCTCCAAACGTAGAGCGCGCAAAGCCTTGAATCCAAATACATTACCAACAATGGAGGTAAACATGTTAGTAACAGAACCTTCTTCAAAAAGGTCTAAGGGATAAGCTACATACGCAATAAATTGACTTTCTTCTCCAGGAACGGGCTCGATGTGGTAGCATCGTCCTTTATAACGATCAAGACTGGTAAGACCATCGGTCCACACAGTTGTCCATGTCCCAGTGGAAGATTCGGCAGCTACCGCAGCACCTGCTTCTTCAGCAGGAACTCCAGGTTGAGGAGTTACTCGGAATGCTGCCAAGATATCAGTATCTTTGGTTTCATACTCAGGAGTATAATACGTCAATCTATAATCTTTAACACCAGCTTTGAACCCCACACTCGCTTTAGTTTCTGTTTGTGGTGACATAACTTCCCCCT-ACAACTCATGAATTAAGAATTCTAGCAACAACAAGGTCTACTCGACATAACTTAGGAGTTAATAAAACCTTTAACTTCACAGGAATCTTTCATAAATGATCGATCAACTAATAATATTATCAATTAATCCGAATGGTTGATTATTAAACTAAACCATGATATTTGATTTGCCAAATACATCATTATTCTATACTCTTTCATATGTACGGCGCAACCCAATCCTTT-TTTCAAATTTAAAGTCTTATA--TATATAAAATATATATATATTTTGAATTTTTGAATCTA------AATAATAAGAAATTTACTCTTGACCTTGACAGTGGTATATGTTGTATATGTAAATCCTAGATTAGATGTAAAAATAAGCAGAATTCGCCCACGAAAACAAAAATCGGT--AAAAAAAATATGCTAGGTATAATATAGTATGCTGAGAAAAT------AAAAAAAAATAAGGACCAATGAGATAGAAAAACGGAATAATAAATAAA------GTTCAGGTTCGAATTACATAGATAATATAGAATATAGATAGTA---------TTGTCTAGAGTCAT--AA----AAAAATCAAAGAC----TTTGG-AAAGATTTAAGCCAATTGAAATTTTGAT--------------------AATGACTGGGTTGATCTTGAAAATTCAATCATTGAA-ATAGAATTGAAAAACAATTGAATTGGTTTTGGATAGTACCAAAAAAATAGATTATAGATTTAGATTATTAACTT---------------------ACATATATATATACATTTC-TT----------------------------------------------A--------------TTAAATTAACCGATCAACTTGC-----------------------------------------------------------------TTTGTTGTCGAACATTTTTTTCT--------TGATTTCCAA-ATTTTTTGAAAAAAAAAA----------------AACGGATAG--------------ATT--------------------------TTAATATGAGAATAAT------TGATCCTAGCACTTCTGA------TACTGATGTTTCTGCACTTGAAAACAAAAATCTGGGGCGTATCTCCCAAATAATTGGTCCGGTACTAGATGTAGCTTTTCCACCAGGGAAGATGCCTAATATTTACAACGCTCTGGTAGTGAAAGGTCTAGATGCTGTTGGTCAACAAATTAACGTAACTTGTGAAGTACAGCAATTATTAGGAAATAATCGAGTTAGAGCTGTAGCTATGAGTGCTACAGAGGGTCTAAAGAGAGGACTGGACGTGATTGACACGGGAGCTCCTCTAAGTGTTCCAGTCGGCGGCGCAACTCTAGGACGAATTTTCAACGTGCTTGGAGAGCCTATTGATAATTTAGGTCCTGTAGATACTGGCACAACATCTCCTATTCATAGATCCGCGCCTGCCTTTATACAGTTAGATACAAAATTATCCATTTTTGAAACAGGAATTAAAGTAGTAGATCTTTTAGCTCCTTATCGCCGTGGAGGAAAAATCGGACTTTTCGGTGGAGCTGGGGTAGGTAAAACAGTACTCATTATGGAATTGATCAATAACATTGCCAAAGCTCATGGAGGTGTATCCGTATTTGGTGGAGTAGGTGAGCGTACTCGTGAGGGAAATGATCTTTATATGGAAATGAAAGAATCGGGAGTAATTAATGAAAAAAATATTGCAGAATCAAAAGTAGCTCTAGTCTATGGTCAAATGAATGAACCGCCCGGAGCTCGTATGAGAGTTGGTTTAACTGCTCTAACTATGGCGGAATATTTCCGAGATGTCAATGAACAAGACGTACTTCTATTTATCGACAATATCTTCCGTTTTGTCCAAGCAGGATCCGAAGTATCCGCCTTATTGGGCCGAATGCCTTCCGCTGTGGGTTATCAACCCACCCTGGGTACTGAAATGGGTTCTTTACAAGAAAGAATTACTTCTACCAAAGAAGGGTCTATAACTTCTATTCAAGCAGTTTATGTACCTGCAGACGATTTGACCGATCCTGCTCCTGCCACAACATTTGCACATTTGGATGCTACTACTGTACTATCAAGAGGATTAGCTGCCAAAGGTATCTATCCAGCAGTAGATCCTTTAGATTCAACGTCAACCATGCTCCAGCCTCGGATCGTTGGTGAAGAACATTATGAAACTGCGCAAAGAGTTAAAGAAACTTTACAACGTTACAAAGAACTTCAGGATATTATAGCTATCCTTGGGTTGGACGAATTATCCGAAGAGGATCGCTTAATCGTAGCAAGAGCACGAAAAATTGAACGTTTCTTATCACAACCTTTTTTCGTAGCAGAAGTATTTACAGGTTCGCCAGGGAAATATGTTGGTCTAGCAGAAACAATTAGAGGGTTTAAATTGATTCTTTCTGGGGAATTAGACAGTCTTCCCGAACAAGCCTTTTATTTGGTGGGTAATATCGATGAAGCTACTGCAAAAGCTGCGAACTTAACTTAGAAATGGAGAGCAAATTTAATAAATGACTTTAAATCTTTGTGTACTGACCCCCAATCGAATTGTTTGGGATTCAGAAGTGAAGGAAATTATACTATCTACTAATAGTGGACAAATTGGAGTATTATCAAATCATGCGCCTATTGCCACAGCTGTAGATATAGGTATTTTGAGAATACGCCTTAACGACCAATGGTTAACGATGGCTCTGATGGGTGGTTTT-GCT-AGAATAGGCAATAATGAGATTACTATTTTAGTAAATGATGCGGAGAAGGGTAGTGACATTGATCCACAAGAAGCACAAAAAAGTCTTCTAATAGCTGAAGCTAACTTGAATAAGGCTGAAGGCAAGAGACAAACAATTGAGGCAAATCTAGCTCTCAGACGAGCTAGGACACGAGTTGAGGCTCTCAATATGATCTCGTAACAA---GTTGGTGTAGCCTAATAATAAAAAATGAAATAATGAAATAAAGGGTGAATAAAAAAACTTATTAGATACCAGAATCTATGGTATCTAATAAGTTCTAGCTATACCTTACCTACTATTGGATTTGAACCAATGACTCCTGCCGTATGAAAGCAATACTCTAACCACTGAGTTAAGTAGGTCATTTATTATTATCCCAAAT-AAAAAAGTACCT-AT------CTATCAGATTAATTAATGG-------ATTATAAATAATATATATA---------------------------------------------------------TATATTACTTAATAAGCAATACCGACGTATGAATCAAAGAGATTGGGTCATGGAATATTCATCTTGACAAGAATTTATTTATCTAATATGATCAAATATGTATCAAAAGCAATAGGGCTATAGCTCAGTT-GGTAGAGCACCTCGTTTACACACGCGCCAATGTTTTTTCATAGGAGTCCATCATGTAATTTAAAGAGTTGATTTTATTGAGAAATCGATGTCTTACTCCGGGAACAAAATAAGAGAACAGTAGCCTGACAAAGGATTTAGCAAAGGATTTAGACGTCAAATGGAATCCATCAAGGATTTGAGATATTGATAAGGTGAATACTTAATCTATTCAATGCTAGGCATAATGAGTCTAGGGACCTC-AAAAAAAATTCTCTTTTCTTCCTATCTTATGAACTTTAAGGTGTATGAAGTTTCATTTCCTATTT----TATATTTTTATTTATTTAATTAGGTTGATAGAGAGTCCATTTAACTTAAGTTGATCCAGGCCAGAAGCATACCTACGTCAGGATAACCTTCTTCTTTGAAACACTTTGGTAGTGTTCTTAGATTTAATTA---GATCTAATCTAAATAATA-----AATCAGAACACAGGGAGTCATTTCCTTTTTCTTTCTTTAAAGAAAAAAGATGGTCGACTAACTGATATTTCTATCAGTTAATGAAAAAGCCCAATGC-AAAAAAAATGCACGTTGGGTCTTTCAAACAATTCAAATCATTTTGATAATAATAAGTTTGATCTGTTTTACCGAGAAGGTCTACGGTTCGAGTCCGTATAGCCCTAATATTCCTACGGATACTACTCATATTTAGTATCTAAATATCTGT-----------CATTA-----ATATTAAGAA----ATATA---------TATTATTTCTATTTGAGTATTTTAGAATAAATACTCCATTCCATATTACTAATGAATACTAGTCGTAATAGGACTACTAGAAAGACTTT-----TAGTAGTCGAAAGAATGAATAAATTTTTATTCGAATATAGTAATATTCGATAGAATAAT---------ATTAATA----TAAGTATGAGTATAC------TCAGATATTAGTCTCAATTTTATTAGAAAAAATGTAAACTTAATATAATACAAAGCA-------TTTCTATTTAGATTCAAAA--ATTAATCTAATAATTAGAAAATTTCAATTCAAATCGACTAAGAATTAATACTCATTCAGTATTTTTTCCACAT-----TCATAGGAGTACGTTTATGTTTTTGCTTTATGAATATGATATTTTTTGGACATTTCTAATAATATCGATCCTAATTCCCATTTTGGCATTTGCAATTTCTGGAATTTTAGCTCCGATTCGCAAAGGGCCGGAAAAACTTTCTAGTTATGAATCAGGAATAGAACCAATGGGTGATGCTTGGTTACAATTTCAAATCCGTTATTATATGTTTGCTCTAGTTTTTGTTGTTTTTGATGTTGAAACGGTCTTTCTTTACCCCTGGGCAATGAGTTTTGATGTATTGGGGGTATCTGTATTTATAGAAGCTTTAATCTTCGTGCTTATCCTAATTGTTGGTTTAGTTTATGCATGGCGAAAGGGAGCATTAGAATGGTCTTAATTCTTGAATATTTAGACAATAAAACAAAATATTGAGACAGTTATGAATTCCATTGAGTTTCCCTTACTTGATCAAAAAATGAAAAATTCAGTTATTTCTACTACATTAAATGATCTTTCAAATTGGTCAAGACTATCCAGTTTATGGCCGCTTCTCTATGGGACCAGTTGTTGCTTCATTGAATTTGCTTCATTAATAGGATCACGATTCGACTTTGATCGTTATGGATTGGTACCACGATCTAGTCCTAGACAGGCAGATCTTATTTTAACAGCGGGCACGGTAACTATGAAAATGGCTCCTTCTTTAGTTCGATTATATGAGCAAATGCCCGAACCAAAATATGTTATTGCTATGGGAGCCTGTACAATTACAGGAGGTATGTTCAGTACCGATTCTTATAGTACTGTTCGGGGCGTGGATAAGCTAATTCCTGTGGATGTCTATTTGCCGGGCTGTCCACCTAAACCGGAGGCCGTTATAGATGCTATAACAAAACTTCGTAAAAAAATATCTCGAGAAATCTATGAAGATCAAATTAGTTCTCAACGAGAGACTAGGTGTTTTACTACCAACCACAAATTTTATGTTGGACGCAGTACTCATACCGGCAATTATAATCAAGGATTATTCTATCAACCATCATCTACTTCAGAGATACCCTCTGATATATTTTTCAAATATAAAAAAGTTAAGTATCCTCCCACGAACG-----AAAAAGTGAATTAGACAGGATCTTTTTGTACAAAATGG---------AATAAGAAATAGAAAGCAAGTCAATCTTCAAAAATTTCATCGTA----ATGTAAATAAATGGTAAATACTTATACCAAATACCAAACTTATAAAAATACAAAAAAATGCAGGAGAAGTAAA----AAATGCAGGGTAATTTGTCTGCTTGGCTAGTTAAACATGGAATAGTTCATAGATCTTTGGGTTTCGATTACCAAGGAATAGAAACTTTACAAATAAAACCCGAGGATTGGCATTCGATTGCTGTTATTTTATATGTATATGGTTACAATTATCTACGCTGCCAATGTGCCTATGATGTAGCACCAGGGGGACTCTTAGCTAGTGTCTATCATCTTACGAGAATACAGTATAGTCTAGATCCACCAGAAGAGGTATGCATAAAAGTATTTACCTCAAGGAAAAATCCCAGAATTCCTTCTATTTTCTGGGTTTGGAAAAGCGCGGATTTTCAAGAAAGGGAATCTTATGATATGTTAGGAATCTCTTATGATAATCATCCGCGTCTGAAACGTATTTTAATGCCCGAAAGTTGGATAGGATGGCCTTTACGTAAAGATTATATTGCCCCCAATTTTTATGAAATACAAGATGCTCACTAAATGATAAAAATAAGAAGGTAATCTGCATTTGGACAACCCCAGA------------ATCTATACA-TTTTTTTAGAGATTAGACGAAATAAAATAATTGAAGTTTAACCAGCCAGAATAATGGAGGTTTCATTCATATCTTATTATGGATGGTAT--AAATAACAAAATTTATAAATACAATA---------CTATTCATTGAGAATCTCAATTTTGAATGATACTTATTTCGTATG-----AGCCAATAGGATGAACTGAAAAAGGTCTGCATCATTAACTATGTAAGATACATATCAACATCAATTATATATCCGGCTCC------GCAAAATAAAAAGTACGATCAAAGAAATGAAGAATATAGAAATACC----AAAAAAAAATAC-AAAAAAACGGACCCGATTTTTTTGTAATATAT----CTGAGATAAATTTTTACTATTACCAACCTCTGAATTCGCCTAGATTCAACTTTTTGGTCTTTCAACCAACAAATTAAACCATTTGAATATTGTTGAAATATTAACATTCTTT-TTAGAGCGCAGAAAAAAGCGAAACAAAATCGAA-----TAATTCATTTACATACTTTATATACCTAGAATATACATCTATTCTTTCTTCAT---CTAGAAAGAGAATATCTGTGGACACCTAGATAAAT----TATGTATGATAATCAAGACCACTAATAAATATA---------TATTATATCTATTCCC----------AAAATTCATTAAAATGAATATGGGAATAGATACTCATACAAATGAATCGCCGGGAACCAGATTTGAACTGGTGACACGAGGATTTTCAGTCCTCTGCTCTACCGGCTGAGCTATCCCGACCATTCTTGAGGCACTATCCTCATTTTAAGAAATTAGTTGAGTCTATGTCAACT---AAAAAAAAAAAGAGGATATAGGATA----AAAAATTAGAGAATAATAGGGGCTTTTGGGGATAGAGGGACTTGAACCCTCACGATTTCTAAAGTCGACGGATTTTCCTCTTACTAAAAATTTCATTGGTGTCGGTATTGACATGTAGAATGGGACTCTATCTTTATTCTCGTCTGATTAATCATTTCTTCAAAAGATCCATCAGACTATGTTGGAGTGACTGATTTGATCAATGAATATTACATTTTTTCTTCAAGTTGGAATTCATTTGATTCACATCTTTTGTGATCGAAATCGAATCGAAATATTTCCAAAAATAAGTTTGTAATTTTCATTA--------ATCAACTGAAATAGTATTTCAGTAA----ATATATATAAAC------ATATATATGTTTATCCTTGATCCTTTCTGGAATTTTTATAGAAGG-----ATTCATTTCCTAC------TGCGAAAGGAAATGTTAATGTTGTCAACTCCATTTGTTAGAACAGCTTCCATTGAGTCTCTGCACCTATCC------------AATTTTAACTTTCTGAACTTTTA--TTTTTTTGTTTTCGGAAAGCAGGATTTGGCTCAGGATTGCCCATTGTGAATTCCAGGGTTTCTCTGAATTTGAAAGTTTTCACTTGGTAAGTTTCCATACCAAGGCTCAATCCAATTAAGTCCGTAGCGTCTACCTATTTCGCCATATCCCCCC---TTTTTTTCTTTGAGATTGGGATCTCATTAGGATGTTTTTTCATT----TGTATTATGAGAATGTAATAC--------------------------------------------------------CTATTCCCATTTTG---AAAAAAAAAAAAAGTTTCCTTCTATCATTGTTTAATTGATT------------------------TTCTTTCATCTATATTGGATAGCCA-----TATTTGGTCGAATCATAAATGATTCTATTATCTCTGTA------------------------------------------------TTCGCAATTCAATATAGATAGATATATACCACATATCTATCTCTTTTTTATCTCCCCCC-TTCTATCATTTTTTGATAGAATTTGGAATACTCGAACGTTCGA------TTCTTTTTTCCTTAGAGCGGACAGATACCGACCCT---ATAATAATAATTCTAATCTA--ATAT-----AAAAACTAAAAGCAAAAATCCATTTATTAATATTAATTTCGAATTCGATAGAAATATCGAATTTCTAATTAC--------------TTATTTA-TATATTTCAAATTAATTTCTTTTGATAATCCATCCAATTTTTTAGAATTCTAATGTAGAATTCTAT-TCTATAAC-----------------------------------------ATTATA-----------TTA-ATTATA------------------------------------TTATTTTATTATATAA-------------ATATA----TATTATTTAATATTTTAATATAAATTACTTTGTCCTGTAATCTCATTATTCATTATAATAAGAATATTAT------------------------------------------AATATTCTTTTCAATTTGAAATCTAATCTACTATGACTAATATTAGTCATTATTTCAAAGATTGAAATAAATATTTGTATTTGAAATAG-----TATTTTACATATCTA-----TTATTTTTAGATT------------------ATAT-----TTATACATATTTAAAA------TAGAAGGTATTCTAGTTCTAGAATTC------TTATTATTAATTTAATT---------------------------------------------------------------------------------AA----------T--------------------------------------------AT------------AATATATA------------------------------------------------------------------------ATAATATATTA--TAGAAAAAATTGATTATTAAATAATAGATC-ATAA--------------------AAGAGAAGAGATAT------AATAAATAAGAATTA-----TGTGTTAGATGTAAATA-----TTTGATTTATTATTTA-------------ATA----TATATATTATAAAT------ATTTCTTTATCTC-------TTATATTTATTTGAATTTTTAGAGATGAAAACTAT-GTT----ATGAAATGAAGAGCTAATAAATATAAATAAACAATTAATAAGTAATATACCCGTAGTTTATGAAAGAATTCATATGCATACACAATTTGTGTTATGTGAGCCCGCTTAGCTCAGAGGTTAGAGCATCGCATTTGTAATGCGATGGTCATCGGTTCGACTCCGATAGCCGGCTTTTCTCTATTTATTTTTATTTTTTACATAATGGAGAATGTC--TTTTT-----------------TTTTATTTTCTATAATACAATAGAATAAAA-------TTCGGATAATGATAGAATCTCTCTAATTCTTCTTT--GTAG-----TGCAATACTTTAGTAGATTTCGCTTCATTTATGATATTTGTCAGTTAGTTTAGTTTTAATTTTTCTTTATGAGATTTTCCATTTTAAAAAGGAGTGTTTATGTCACGTTACAGAGGACCTCGTTTCAAAAAAATACGCCGTCTGGGGGCTTTACCAGGACTTACTAGTAAAAGGCCTACAGT---------CGGAAGCGAACTTATAAATCAATCGCGTTCCAGTAAAAAATCTCAATATCGTATTCGTTTAGAAGAAAAACAAAAATTGCGTTTTCATTATGGTCTTACAGAACGACAATTGCTTAAATACGTTCGTATCGCTGGAAAAGCGAAAGGGTCAACCGGTCAAGTTTTACTACAATTACTTGAAATGCGTTTGGATAACATACTTTTTCGATTGGGTATGGCTTCGACTATTCCTCAAGCCCGCCAATTAGTTAATCATAGACATGTTTTAGTTAATGGTCGTATAGTAGATATACCAAGTTATCGTTGCAAACCTCAAGATATTATTACAGCAAAGGATGAACAAAAATCTAGAACTCTGATTCAAAATTCTCTTGAATCAGC---------CCCCCGCGAGGAATTGCCAAACCATTTAACTCTTCACCCATTCCA----------------------------ATATAAAGGATTAGTCAATCAAATAATAGATAGTAAATGGGTTGGTTTGAAAATTAATGAATTGCTGGTTGTAGAATATTATTCTCGTCAGACTTAAACCTAATTAAAATAACAAGAATTTTTATCCGAGTATTT-CCCCCATTCTTATATAGACGTGGGTATTGGAAAATTTTTATTCCTTGCCCACTTTTTCCACTATTTTCTGTATTACAG--------AAAGAAATTAGGATTAGGAATATATAATCCATATCAAAG------TTGGAA-TAAGGGTATCCATTGTTATTTCACAAATTGCCGTAAGTAACATCGATGAATTGGGT----AT-AAGGTGAGGAAAGAGAGGGATTCGAACCCTCGGTAAACAAAAAGCCTACATAGCAGTTCCAATGCTACGCCTTCAACCACTCGGCCATCTCTCCTACATAATGATTATGCCCAGAAACCGAGTGAATAGTGATTCATATTCCATTGGGGTCGGCGCACACAATAT--------AAAAATAGAAAGAAAAAGTTTTTATC--AAAAAAAAAAC-CTCCTTCGAGGCCGGGCCTAGGCTAAAGTAAAAAGTAATTTGATTAAAAAGTCCGTTTTTACGTTATTTCGTACTGTATTGTACAATTCCTTTGTTTGGGGGA-TTTTTTTATCACGCGATAAAA----AATGAAATTATAGAATGGATTGCTACCTATGTCTAGAAATGGAAATTTTATTGATAAGACCTTTTCCATTGTAGCCAATATCTTATTACGAATAATTCCGACTACTTCAGGAGAAAAAGAGGCATTCACTTATTACAGAGATGGTGCGATTTGATTATC--TTTTTTTTTACCAATCTCAGTCTTAGGAGAAAGATACATTCTTCCGAGAGAAAGAAAAAAATTTTG---AAAAAAACCTACGCTTGCTGAAGGTGAAGTTTGGAAATAAAACGATTAATTCCTTCTGTCGTGTATCCCCGATTAATGCAGCCTCATATGCTTCAATTTTAGATTTATAGTATTAAGCGAAAGGTTATACCTTTATGGGGTTAGGTCAACCCTACTCCACTAG---------GCGGCATGGGGGAAGAAGCACTACGCTTAGGAATCAACAACACGAGAAAACTTTGT-AAAAAAAACCTTCCTTTCTTATCCGGATCGGGACTAACAAGAATGGTTGGGACAATAAACATCCATCTCGTTCGTATTTTGGATACCCATATAACCATCGAAGACTGTTGAAGTGACTAATTCCGGGAAATTTAGCGGCGTTGAGGACAAAGAAATTGTTGAAGTGACTATTTATCTAGTAATAACATACTTGATGTTAAGAAAAGATCCTAGACAGGAAGGTTGGCTAGAGATTTCGTGTAAAAACACTAGTCCCACTCAGTTGATAATGACAATATTGCAATTGTTTTTGCTTCTATATTTATCATATC---ATTATACACATAAAGGAGGAGCCGTATGAGGTGAAAATCTCATGTACGGTTCTGGAACGGAGATTCATTGAACCGAATGACGACCGTAACGGATGTCGGCTCAATCTGAAGGAAATTATGCGGAAGCTTTACAGAATTATTATGAGGCTATGCGACTGGAAATTGATCCCTATGATCGAAGTTATATACTTTATAACATAGGCCTTATCCACACAAGTAATGGAGAACATACGAAAGCTTTGGAATACTATTTTAGAGCACTCGAACGAAACCCGTTCTTACCTCAAGCTTTTAACAATATGGCCGTGATCTGTCATTACGTGCGACTATCTCCACT-----ATAGAAAGAAAAAAGAAAAGAACGAG-----CAAATCCGCTAATACTA-----ATAATATAAATAAAATATTATATTAG--AAAAAAAA----AATAAAATAGGCTTTCTACATATATATCGTTCG----AAACAACGATTTTTATCAGCTGTAGCAAAGAAAGAAACTTCATAGAAGTCGAAATATGAAGAGATATATGCCTAGATACTTTTTTTCTATGGAT----AAAAGATCTAATTGATAGAGGAAGCACCGTAAAGATCAATTAACAAGGTTTTT----GGCCGATACAACAAGAACTG-----------CTTACTTATATCATGATAGAAGAGTTAGGAATCTACTTATGTAATAAAGTGGATCCCCTAAGCTTTTGAGCAGCGGTGTAGTATCAGATCCCAAAGATAGTAAGTCTTTTCTTATG-----AAGAAAAGTCTTTCTCAAAGATTCTATAGAAATTTAGATATCATATATTTTCATATATGATATATGAAATCGAGATAGTTACCTGTCAGAAAC------TTATAATAAGAGTGTTAATGGCGATG---CTTTATTCTTCTGAAGGTAGGAGAAAAGATAAAACTATAAAAAAGGATTAGATTAAATTATTTATTAATCCAAATTCAAGTTTGAAACTCATGTAATTAACCTCTTTTCTTTTGTTTTATTCC-AAAAAAAATGGAAG---------ATCAAAAGAATTGACTGTTGAGCCGTATGAGTCAGGAAACTCTCAAGTACGGTTCTAAGGGAAGGAATTTACTCACCTATTCCGACCGCGGAGAACAGGCCACTCGACAGGGAGATTCTGAAATTGCGGAATCTTGGTTTGATCAAGCTGCTGAATATTGGAAACAAGCTATAGCCCTTACCCCTGGTAATTATATTGAAGCACAGAATTGGTTGAAGATCACAGGGCGTTTTGAATAAGAACACTCTGTTTATTTTTCTATTCTAATTTATTAAT---ATT---TTATTCTGTATATCTTCTATATTGTCTCTCTTTAGATAATATAGAAGATATACAGAATCCATC--------TATATATTTCTTTCTATTTCTCTAT-----------TTAGAATTTATATA----------------------------------------------------------------------------------------AA-----------ATTCTT-------AATCTATATTGAA------------TATATTTATTTGTTATAGTTGTCCCAATCCCAA----------------------------------------------------------------------------------------------------------------------------------------------------------------------------------------------------------------------CCCATA----TGTTCCCTAGTAATC----CTAAGAACTGCTCACGTGATTTGAA----ATTTATTCTAATTA-----------------AATAAGAATATTTTCTATG-TAAGATATGCAACAAAGACAAAAAGTGAAATGAATTCCAT---CTAGCAACCTCTAAGTGAAATCTGAATAAAATAGGTTGGAC-AAAAAATTATTGAACGTCATAAAATTCAAAGTCCAGCAAAAATTTTTGAAGATTTTAAAAAGGTCCGTTGAGCGCCTTACTGCTATGTCATAATAGATCCGAACACTTGCCCCGGATTAACTTCCGGATCATAATTGTTCTAGTGAATAACTAAAGAAAATATAGAATAGATAGATGGGAGATAGAAGAGAAAGAAATTCAATATAAACATCTCTCCGAAGTTCACTAATTATCTTTTATGTTGGCGGGTCTCTTTGTATGTGTTGTCCGGAAAGAGGAGGACTCAATGATTAAAGAGGAGGACTCAGTGATTATTCGTTCGCGGAAACCAGAAGTCAAAATTTTGGTAGATAGGGATCCCATAAAAACTTCTTTCGAGCAATGGGCAAAACCCGGTCATTTCTCAAGAACAATAGCTAAGGGACCTGATACTACTACTTGGATCTGGAACCTACATGCTGATGCTCATGATTTCGATAGCCATACTAGTGATTTAGAGGAGATTTCCCGAAAAGTATTTAGTGCCCATTTCGGGCAACTCTCCATTATCTTTCTTTGGCTGAGTGGCATGTATTTCCATGGTGCTCGTTTTTCCAATTATGAAGCATGGCTAAATGATCCTACTCACATTGGACCTAGTGCCCAGGTAGTTTGGCCAATAGTCGGTCAAGAAATATTGAATGGTGATGTAGGCGGAGGTTTCCGAGGAATACAAATAACCTCGGGTTTTTTTCAGATTTGGCGAGCATCTGGAATAACTAGTGAATTACAACTCTATTGTACTGCAATTGGTGCATTGGTCTTTGCAGGCTTAATGCTTTTTGCTGGTTGGTTTCATTATCACAAAGCTGCTCCAAAATTGGCTTGGTTCCAAGATGTAGAATCTATGTTGAATCACCATTTGGCAGGGCTACTAGGACTTGGGTCTCTTTCTTGGGCAGGACATCAAGTACATGTATCTTTACCGATTAACCAATTTCTAAACGCTGGAGTAGATCCCAAAGAGATCCCACTTCCTCATGAATTTATCTTGAATCGGGATCTTTTGGCTCAACTTTATCCAAGTTTTGCCGAGGGAGCAACCCCATTTTTTACCTTGAATTGGTCAAAATACGCGGACTTTCTTACTTTTCGTGGAGGATTAGATCCACTAACTGGTGGTCTATGGCTGACCGATATTGCACATCATCATTTAGCTATTGCAATTCTTTTTCTTATTGCCGGTCATATGTATAGAACTAACTGGGGTATTGGTCATGGTATAAAAGATATTTTAGAGGCCCATAAAGGTCCATTTACAGGCCAGGGTCATAAGGGTCTATATGAGATCTTAACAACGTCATGGCATGCTCAATTATCGATTAACCTCGCTATGTTAGGCTCTTTGACCATTGTTGTAGCTCAACATATGTATTCTATGCCTCCTTACCCATACCTAGCTACTGATTATGCTACACAACTGTCATTGTTCACACATCACATGTGGATTGGTGGATTTCTCATAGTTGGTGCTGCTGCACATGCAGCCATTTTTATGGTAAGAGACTATGATCCAACTACTCGATACAACGATCTATTAGATCGTGTCCTTAGACATCGCGATGCAATCATATCACATCTCAACTGGGTGTGTATATTTTTAGGATTTCACAGTTTTGGTTTGTATATTCATAATGATACCATGAGTGCTTTAGGGCGCCCTCAAGATATGTTTTCAGATACTGCTATACAATTACAACCCGTCTTTGCTCAATGGATACAAAATACCCACGCTTTAGCACCCGGCACAACGGCCCCTGGTGCAACAGCAAGCACCAGCTTGACTTG---GGGGGGTGGTGATTTAGTGGCAGTGGGCAACAAAGTAGCTTTGTTACCTATTCCATTAGGAACTGCAGATTTTTTAGTGCATCATATTCATGCATTTACAATTCATGTGACGGTATTGATACTCCTAAAAGGTGTTCTATTTGCTCGTAGCTCACGATTGATACCGGATAAAGCAAATCTTGGTTTTCGTTTCCCTTGTGATGGGCCTGGAAGAGGAGGGACATGCCAAGTATCCGCTTGGGATCATGTCTTCTTAGGACTATTTTGGATGTACAATTCAATTTCGGTAGTAATATTCCATTTCAGTTGGAAAATGCAGTCAGATGTTTGGGGTACTATAAACGATCAAGGGGTAGTAACTCATATCACAGCAGGAAACTTTGCCCAGAGTTCCATTACCATAAATGGTTGGCTCCGCGATTTCTTATGGGCGCAGGCATCCCAGGTAATTCAATCTTATGGTTCCTCATTATCTGCATATGGTCTTTTTTTCTTGGGTGCCCATTTTGTCTGGGCTTTTAGTTTAATGTTTCTATTCAGTGGACGTGGTTATTGGCAAGAACTTATTGAATCTATCGTTTGGGCTCATAATAAATTAAAAGTTGCTCCTGCTACTCAGCCTAGAGCCTTGAGCATTGTACAGGGACGTGCTGTAGGAGTAACCCATTACCTTCTGGGTGGAATTGCCACAACGTGGGCATTCTTCTTAGCAAGAATTATTGCAGTAGGATAATGGCTAGGAGGATTTGAAAAGCATTATGGCATTAAGATTTCCAAGGTTTAGCCAAGGCTTAGCTCAGGACCCCACTACTCGTCGTATTTGGTTTGGTATTGCTACCGCACATGACTTCGAGAGTCATGATGATATTACTGAGGAACGTCTTTATCAGAATATTTTTGCTTCTCATTTCGGACAATTAGCAATCATTTTTTTGTGGACTTCCGGGAACCTCTTTCATGTAGCTTGGCAAGGAAATTTTGAGGCATGGGTACAGGATCCTTTACATGTAAGACCGATTGCTCATGCAATTTGGGATCCTCATTTTGGTCAACCGGCTGTAGAAGCTTTTACTCGAGGGGGTGCTCTTGGCCCAGTGAATATCGCTTATTCCGGTGTTTATCAGTGGTGGTATACAATCGGTTTACGAACTAATGAGGATCTTTATACTGGAGCTCTTTTTCTATTATTTCTTTCGGTCATATCCTTACTAGCGGGCTGGTTACACCTACAACCGAAATGGAAACCAAGCGTTTCGTGGTTTAAAAATGCCGAATCCCGCCTCAATCATCATTTGTCAGGACTATTTGGAGTCAGTTCCTTAGCTTGGGCAGGGCATTTAGTCCATGTCGCTATTCCGGGATCCAGAGGAGAAAACGTTCGATGGAATAATTTCTTAAGTGTATTGCCACACCCTCAAGGATTAGGTCCACTTTTTACAGGTCAGTGGAATCTTTATTCTCAAAACCCCGATTCCAGTAATCATTTATTTAGTACCTCCCAAGGGTCGGGAACTGCCATTTTAACACTTCTCGGGGGATTCCATCCGCAAACACAAAGTTTATGGCTGACCGATATTGCACATCATCATTTAGCTATTGCAATTCTTTTTCTCATTGCTGGTCATATGTATCGAACTAATTTCGGTATTGGTCACAGTATAAAAGATATTTTAGAAGCCCATATTCCTCCCGGGGGTAGATTGGGGCGTGGACATAAGGGTCTTTATGACACAATCAATAATTCAATTCATTTTCAATTAGGCCTTGCTCTAGCCTCTTTAGGGGTCATTACTTCTTTGGTAGCTCAACACATGTACTCTTTACCTTCTTATGCGTTTATAGCACAAGACTTTACTACTCAAGCTGCGTTATATACTCATCATCAATACATTGCAGGATTGATTATGACAGGGGCGTTTGCTCATGGAGCTATATTTTTTATAAGAGATTACAATCCCGAACAGAATGAGGATAATGTATTGGCAAGAATGTTAGAACACAAAGAAGCTATCATATCCCATTTAAGTTGGGCCAGCCTCTTTCTGGGCTTCCATACTTTGGGACTTTATGTCCATAATGATGTCATGCTTGCTTTTGGTACTCCGGAGAAACAAATCTTGATCGAACCTATATTTGCCCAATGGATACAATCTGCTCATGGTAAAACTTCATATGGCTTTGATGTACTTTTATCTTCAACAAATAGTCCGGCGCTCAATGCGGGGCGAAGCATATGGTTACCTGGTTGGTTAAATGCTATTAATGAGAATAGTAATTCTCTATTCTTAACAATAGGTCCTGGAGACTTCTTGGTTCATCATGCTATTGCTCTTGGTTTACATACAACTACATTGATCTTAGTAAAAGGTGCTTTGGATGCGCGTGGTTCCAAGTTAATGCCGGATAAAAAGGATTTTGGTTATAGTTTTCCTTGCGATGGTCCGGGACGAGGTGGTACTTGTGATATTTCGGCTTGGGACGCATTTTATTTGGCAGTTTTCTGGATGTTAAATACCATTGGATGGGTTACTTTTTATTGGCATTGGAAGCACATTACATTATGGCAGGGTAATGTTTCACAATTTAATGAATCGTCTACCTATTTGATGGGATGGTTAAGAGATTATCTATGGTTAAATTCTTCACAACTTATCAATGGATATAACCCTTTTGGTATGAATAGTTTATCAGTCTGGGCGTGGATGTTCTTATTTGGACATCTTGTTTGGGCGACTGGATTTATGTTCTTAATCTCATGGCGCGGATATTGGCAGGAATTGATTGAAACTTTAGCATGGGCTCATGAACGCACACCTTTGGCTAATTTGATTCGATGGAGAGATAAACCAGTGGCTCTTTCCATTGTGCAAGCAAGATTGGTTGGATTAGTCCACTTTTCGGTAGGTTATATATTTACCTATGCAGCTTTCTTGATTGCCTCTACATCGGGTAAATTTGGTTAATTTCAT---------------------------------TCATTTCTTTCTATGAACGAAAGGGAACCACCTTATTATTTAATATTATT-----T--------------------AATATATTTCTACATCTAGGATCTGACTTCTATCATTGATACTAATAGGAAAGAAATGAACCACCATGGCAAAAAAAAGTGTGATTGAGAGAGAGAAAAA------------------------------------GAGGAAAAAATTGGAACAAAAATATCATTTGATTCGCAAATCTCTAAAAAACGAAATAAGCAAAGTTTCGTCATTAAGTGAAAAATGGGAAATTCACGCAAAGTTACAATCACTCCCGCGTAATAGTGCACCTACACGTCTTCGTCGACGTTGTTTTTCGACCGGAAGACCGAGAGCGAATTATCGAGACTTTGGATTATCTGGACACATACTTCGTGAAATGGTTTACGAATGCTTGTTGCCCGGTGCAACAAGATCAAGTTGGTAAGAATAAAAAATTTTCTTCATTTT----------TATTTTATGATCAGCGATCATAGGACGGTCCCTTTACCATTCTGTATAAATGGTTTATTCTATTTGTACAGATA----TGGTGGAGGGGCACATTCCATCTTTGTTTTCCATTAATTAGAAATTCTTCTCTTTATCGCGGGGTAGAGCAACTTGGTAGCTCGCAAGGCTCATAACCTTGAGGTCACGGGTTCAAATCCCGTCTCCGCAACATTTTTGATAAAAACTGGAGTTCAA----------AAAGAACTATACTATCACAGTCAACTCTATAATTTAATAG------------AAATCTTTTATAAAAGATA--------------------TTACTAT-TATTAT----TCAATCAATTTCAATACATAA-AAAGGCAGGGGCGGATAGCGGGAATCGAACCCACGTCTTCTCCTTGGCAAAGAGAAATTTTACCATTCAACTATATCCGCATTTTTCTTTTTCTCGTCCTTGTACGTAA------TATATTGATTCTAGTTGTGCAGAGTTGTGTCTA-----ATATCATA-----TCTATTAGGGATAATTAATAAAAGTCGAAATAGAATAT------TT----TCTA-TTCTATA-TAAGT------------------------ATATAATATCTTATTC---TTTTTTTTTTTTCAAGAATCGAA---------------TTGAAA-ATAGTA-----TTATTTATTAATTTT---------------------------------------------------------------------------------------------------------------------------------------------------------------------------------AATTAATAAGATAAAAATATTA----ACATACATAGTCTTTCAAAAATCTATTTCTAGAC--TATATAT-----ATTTATAGACTAGTTCAAAT------------AATTGAATATATTGAGTAGAATATATAATTC-----CAATAGAAGAAGTTTGACCCCTCCCTATTCCCTATAATAATAATGTTTTAGTTTTCTTTATT----TGTGGGGTCTTCTATATTCCTTTTCATGTGCCTCACAACCCT-----ATTC-GGGGGGAGGGGTCATTTCGTT-----TTTTGATCTAGAATGAATAGTTTCAAGAGATGAGAGAATTAAGAATACCCACTAGAAATACTAATCCAATCCATAATGATGTACCGGAAAATACAACATTTTTATTACTAGACCAACCATCAGGAGAAGCAAATACTACAGGTACACCAATCAATAAAATGGATGAAGTAGCTATTAATGCAAAAACAGCTAATTGGAAAGCAATAGTCATGTTTCTAATCCTCCAATTTACCAACA-AAAGAACTATACCATTTGATCCCCAACCCCTTTTTTAATCGAC-----------AAAAAATTTGTAGTGGAATAAAAAATGCAACGCATTATGGAGGGTTTTATCCT------GAATCCATTGATTTTATATGAGACCCCTTTTGAGACATGGATC----AAGGGGTACTTTTTTTTTTACTTCAC-AAAAAAAAGGACATGCTGGATCATGC----ATATATATACGGATAGAGAACTAGACCATTACC----ATAG-AT------------------------------------AGATAAAAAGTGTATCAATCCGTATGGTCATGTTCT-----------------------ATTCAGTGGAATAGAGATAAAATAGAAATTAGCTTTTGGAGAGATGGCTGAGTGGTTGATAGCTCCGGTCTTGAAAACCGGTATAGTTCGAAACAACTATCGAGGGTTCGAATCCCTCTCTCTCCTTTTTCTTGACGAATGG-TTTTTTTTATTGATTTAGGTTGGCTCGGTTTTTTCGGGCTCGGCTAAATGGTGATATAGCCGAGCCCAAAAAAATAAAAAT-----------------------------------------------TTCAATATGATCTGCTCGACTCAACCCAATATGT----ATTGTAAAATCAAAGTGATTCTTACGTCAAGCATTGGATTTCATG-------TCTCAATTAAGAGGAGTCATGGAAAGAACAGGTTCAAAATCTCGATCAATTCCTTTTTCAAATCCTGCGGCAGCTGCGCGAGCTCTTCCCGCGTGCCATAAATGACCTACGAATAGGAAGAATCCTAGAACAAAATGAGAAGTAGCTAACCAACTTCTAGGAGAGACATAATTGACTGCATTAATCTCTGTAGCGACTCCACCCACGGAATTTAAAGAACCTAAAGGAGCATGAGTCATATATTCCGCTGAACGACGTTCTTGCCAAGGCTGTATGTCTTTTTTCAGTCTACTCAAGTCCAAACCATTTGGACCCCTTAGAGGTTCTAACCAGGGAGCACGCAGATCCCAAAAACGCATAGTTTCGCCCCCAAAAATAACTTCTCCAGTCGGAGAACGCATTAGATATTTACCTAAACCGGTAGGTCCTTGAGCAGATCCCACATTAGCTCCAAGACGTTGGTCTCTAACTAGAAAAGTAAATGCTTGAGCTTGAGAAGCTTCTGGTCCAGTGGGACCGTAAAACTCACTAGGATAAGCAGTATTATTAAACCAGACAAAGCAACAAGCTATAAAACCAAAAACGGATAAAGCAGCTAAACTATAAGACAAGTAAGCTTCTCCCGACCATACTAGTGCACGCCGAGCCCATGCAAAGGGTTTGGTTAAGATATGCCAGATTCCACCAAGTATACAAATGGAACCCAACCATACATGTCCTCCAATTATGTCTTCCAAATCGTCCACACTAACAATCCAGCCTTCTCCTCCAAAAGGAGATTTTAGTAAATAACCAAATATAATACTTGGATTAAGGGTTACGTTAGTAATTTTTCTTACATCTCCCCCTCCCGGAGCCCAAGTATCATATATACCCCCAAAATAAAAAGCTTTAAATACTAGAAGAAAAGCCCCTATACCTAACAAGATTAAGTGAATACCTAAAATAGTAGTCATTTTATTTCTATCTTTCCATACATAACCAAAGAATGGAAAAGATTCTTCAAGAGTCTCAGGTCCCAGAAGTGCATGATAAATACCGCCAAAGCCCAATACTGCGGAGGAAATTAAGTGAAGTACTCCAGACACAAAGTATGGAAAGGTGTCTATAACTTCTCCTCCAGGACCTACCCCCCAACCTAGAGTAGCTAGATGGGGAAGTAAAATTAAGCCTTGTTCATACATGGGCTTCTCGGGTACGAAATGAGCCACTTCAAATAGGTTCATTGCTCCGGCCCAGAATACTATTAATCCGGCATGGGCTACATGGGCTCCCAGTAGTTTACCCGAGAAATTGATAAGTCGGGCATTCCCGGCCCACCAAGCAAAACCGGTAGTTTCTTGGTCACGGCCAGTTAAAGCTAAAGTTCCATTAAAGAGCGTTTCCACGTGGTAGAACCTCCTCAGGGAATATAAGGTTTTCATGAGGCTGATCTTGAGCCGCCATCCACGCACGAATACCTTCGTTTAAGAGAATATTTTTGGTATAGAAAGTCTCAAACTCCGGATCTTCCGCTGCGCGGATTTCTTGAGAAACGAAGTCATAGGCACGTAGGTTCAGGGCCAGACCGACTACTCCAAGAGCACTCATCCATAAACCAGTTACAGGTACAAATAACATAAAGAAATGTAACCAACGTTTATTGGAAAAAGCAACCCCAAAGATTTGGGACCAAAAGCGGTTAGCGGTGACCATTGAATAAGTTTCTTCAGCTTGAGTTGGGTTAAAAGCACGGAATGTATTTGCACCATCACCATCTTCAAATAAAGTATTTTCTACGGTAGCACCATGAATAGCGCATAGTAGGGCAGCACCCAATACACCAGCAACTCCCATCATATGAAATGGGTTCAATGTCCAGTTATGAAAGCCTTGGAAAAAGAGAATGAATCGAAATATAGCTGCTACACCAAAACTAGGCGCAAAGAACCAACCAGACTGACCCAGTGGATAAATTAGGAATACAGAAACAAAAACAGCAATTGGACCAGAGAATGCGATTGCATTATAAGGCCGCAATTGAACAGATCGAGCAAGTTCAAATTGACGTAACATAAAACCTATTAATCCGAAAGCACCGTGGAGAGCAACAAAAGTCCACAGACCACCTAATTGACACCAACGGGTAAAATCTCCCTGTGCTTCAGGACCCCACAGTAACAACAAAGAGTGTGCTAAACTATTAGCAGGAGTAGAGACTGCAGCAGTTAAGAAGTTACAACCTTCCAAATAGGAACTTGCCAATCCATGGGTATACCATGAAGTTACAAAGGTGGTACCTGTGAACCAACCCCCCACGGCGAAATAGGCGCAAGGAAAGAGCAATAGACCAGACCAACCCACAAAAACGAAACGGTCCCTCCGTAACCAGTCATCCATAATATCAAATAAATCATTTTCATCTTTGGTAAATTTACCAAGAGCTATAGTCATAGTGATCCTCCTATTCAACTACTTCAACCATTTCCGAACACCTCATAGCATTTTC----AGGGATGGGACCTTCGAGGCTTTTTTCATTTTATATATG----------ATTTCTCGTAGACTGTCCCTTCTTT-ATCTAATAGGTTTCGAATAGAAAAATCCTTTTTTAGTCTGCTGATACCTAACCTAGGTCAAATCCATGAACTTAATTACTTTCTATTCTTTTAAATACCCTAAGCCATGAATCAGTAATTGTCTTATGACTCGTAAACCAGATAA----------------------------GATCTACTACTCTCCTTTTATCAAATAATCTTATTTA----TTCTTGAATCTTCTTCGTGAAATAAAAAGAAATAGTTAAT----------------------------------------------------------------------------------------------------------------------------------------------------------------------------------------------------------------------------------------------------------------------------------G----GAT--------------TTTTCTATTATTT----TTATAGATATAGATCCGAAAATAAATAATAGAAATGTAATTTGATCTTTTCTTGTATTCG-------GAAAAAATATATTTT-AAAGTCAAATGAGTTGTATGTTGGAACTTACTTACAAAAAGCCCTTCTGCATAAAGTAGGGGAGTAGCAATTTATTCCTATCG----AAAAAAAACCTCTAGGAACAATAAGATTGAATCAGAAATATCGACAGATTCTTACGGAGTCCAAACCAAAGCAAAGAGATATTAAAAACAAAAAAAGATCCACTGTTCGAATTTCATTTCTATCCAATTTGAATATCAGAATAGTAGATATAGTTCTGATTCAATGGGTTAGGTCCACTTAC-TTTTTTTTTAGAATTTTTCCCATTTTTTTGATTGGAAT--AAAAAAAAAATAGGACTATCTGACAATTATAGGAGATATCACATTCTAAAA-AAAGAT--------------------------------------------AAGAATATA----TA--TTATAGAAATAATTATATAT-------ATAAATAAGAATATTTGACTTTCTAACTAGAATT--------AGTTTACTACTAGACTCGAAT------A---------ATTAGCATAATCA--------TAATA----ACTTA-------TTAGAATTAATAAGTTAAAAATTCCA-------TTTTTTAATGAAATTATACTAT-TCCTT-AAGTTTTTTATTTTAGTTACAAACGGAAACT-----TCTT----------ACAAATATCAAGAATATCTCTCAAATAGGAATACTACTCTTGGCATTTTATG--AAAAAAAAGTAAAAAGCCCCTTATCGGATTTGAACCGATGACTTACGCCTTACCATGGCGTTACTCTACCACTGAGTTAAAGGGGCCTCATTTGATTCAATTCCGAAATAAGGAACCAGCCC-----ATATGAGTTTACTACA----TCTATT----------TGTTACTGCATATAGTTAT----TAT------ATATAATA-AATACGAAT-------------ATTTGTTACTGCATATAGTTTC-----TTAATA-------TATAAATAAGATTAGAAT--------------------------------------------------------------------------ATATTTACATAGATCTATTTTTTGTACAT----AG-------TTAAGGAATAAAAAATTGGATTGACCTAGTAATATGAATAGAGTATAGTTAAAAAATGATTTTTATTGGATTTTATAATGATAAATAAATATGAATGGAATGAATTTTTTCAAAACCGATTCGAATTAAAGTCATCCTCATCATAACACGAAATTCATTTCTTTGATATATGTACCCATTACACTAATTCAAATATTTCATCGAATCATATCACTCCATTATATTGACAATTTCAAAAAACTGTTC-------------------ATACTAGGAACATAGTATAATGGCGGTTGGGCAAGTATGCCCCCATCGTCTAGTGGTTTAGGACATCTCTCTTTCAAGGAGGCAACGGGGATTCGACTTCCCCTGGGGGTAGGTTACTATGAAAGGAAATTGATCAATCCGGGATTATCAATTAACGACTGAAATTGATTCTTCCTGGGTCGATGCCCGAGTGGTTAATGGGGGCGGACTGTAAATTCGTTGACAAGATGTCTACGCTGGTTCAAATCCAGCTCGGCCCAAAAATTTGATGATCCACCATTT------------------------GTTGTTTTATGAAAATGACCGATGTGCTCGGATACGTACGT-----ATTACATATTTTTTCTACA-------AATTAGGATTTTGCTAAATTCCGTACAGAATCTTTAAGTATAAAGTCTAAGGAAAACTTTAAAGT--AAAAAAAAAAAAGACTC--TTTTTTTTTTTTCATTGATTAATTTTTCAATTGATTTGGCAATAACGAACGGATTACGAGTAATCCGTGTCGATCTGCGTTAAAGTGCAGACCCATATATAT-------------------------------ATTTTATATCAATATATAAAAAAGCCCACCTCTTTCAGTTACAGTA------CAACGGTTGAATCTCAAATCAAATAGAACAAATAGAAA-----AAAAGGGTTTGAATTAAATTGTAAGAA----TATGTATGCTATACGATTTATTCCCTGGGATTGTAGTTCAATTGGTCAGAGCACCGCCCTGTCAAGGCGGAAGCTACGGGTTCGAGCCCCGTCAGTCCCGATGGATATAAATACAATCAAAAAAATATTATTTATAACAGGGA-CCCCCCC---TTTTTTTTATTTCTTTTTTAGTTTAAGGTATAAAA-----------T-----ATATAATATAA---ATAATAAAGTAAAGGTTC----CGATGAAGAAAGAAATAAAAA-AAGGCATTTTGGATTGCATCAGAAAGTAAAA--TTTTTTTATTTGGTATGGATAAAAGATCTTCCTATGTTATACTATTAAATTCTCGACTATGAATCGATTTGATAGCTCAG-----ATATTGTTCTTCGTGATATTGATTCGATTTGATATCATCGAAATAAAATCGATACCATTGAATTTACCGCCGAAAGATTGAACACTTATATGGGATTAAATCCCGAAGTATTAATTTTATTAGAAATTAAAGAGAAAGAAAACATAGAGATTATGGAAGTAAATATTCTCGCATTTATAGCTACTGCACTCTTCATTCTAGTTCCTACTGCCTTTTTACTTATAATTTACGTAAAAACGGTAAGTCAAAGTGAC----TAA-------TTTTACT------TAAAAATGACTTCTGATTTCTTATCAATGCAATGATTGATAATGATTGAAT-AAAAAAAAAATGAAAAAAGGATTTCAATTTCGGTTCTTAGTTTTAAATGAAATGATCAG------ACTACAATCAGCAAAATTTTATGAAATTCA-----TATAGTATAGTCGAAAGAAATCAAATCTATTTCTTTCGACTATAC------TATCTATTATGGTAGTCTATAAAGTTTGACTCTATGTTTTATTGATTTG----AAAAAATAAAAGGGTTTAATATGTACCAATCCATCT------ATCTATATCTATAAATAAATATTTATTTTCATATTAATAC-------TATCTATAGATGGCTATATATCGATATAGAATTTTTCTATTTCTGATTCTTTTCAGAGTCCCGGTATC------------ATAT----TC-----------------------------GGTAGGATATTTAA--------TATAATTTCTTA----------TATTATAAATATAGTATTTTAGCATTC-AAAAAATGAATTGATTAAATAATTGACAGATGATCCGGGGGTTCCACGAATTCTATGGAAAAAGTTTTTCATATTTCGAAAAGATTGGTAGT-----AACCAGTTCATCGAAATAGACATCTTAGAAACAATTTGGTTGGAAT----GGGAATCCATTTCCCATTATTTGTATTCCCTTGACTTTAAAAATACGAAGATGGTTACAATTCAAATATTTGTTTGATTGAAAGAGTATTTTCAAT----------------ATTATACATAGAATACATTCCACCACTGGAATACAATAGAATTAAAAAATGCAGATATAATTGCA--TTTAA-----TTAATTAG------TATTAATCAAATAACTATAACTAAATTCAATCGTTAAAAAATTGAAGAACCCAG-----CTATAAAACA----------TTTGATCCCTTAACTCAATTAAAAGTACCCTTAGAGTCCACTTCTTCCCCATACTACAAGGGAAAGGGAAAATGTAAAAACTACCATTAAAGCAGCCCAAGCAAGACTTACTATATCCATGTAAATTTTGTCTCCTATCGCTATCAATATGAAGGAATTATTTCA----TTATTGTTTACTAA-TTTTTCTTGTATTCTTT-TCTTATT---TAATTTTCACTAAAAAT------TTT---ATAATAATAGTGGAATCGCTGGTACAGAGTCAAAAAAAGATTCCTGGATAACATAATTGATGAAACAATTCAATAAATCCAATTATAACATCTAACAAGTTCTTATCTGATTTCTAGTAGAATTGA--------AAAA----AAAATATTATGCAAATATTATGCATAAATAAAAAATATCCAGAGATATCTTTGGAAGTATTAAGGGAATGAATCTTACTAACAGGTAGTAAGAAAAAGATCTATGTTTTAGTTTGCCCCATTTCATTAAGTGAAATGTCAA-----AAATATAGA------ATCAAGATAGATTCTTTTTTA----TATTCTTCTCTTATTTGCATTTCATCTAATCCTTACCGTCTCCCG---ATTTCTTCTCT-------AAAACAATAGGAAAACAGCCTCTGAAAGCCTTTCACTAGAGCTTAGGG---AAAAGAAAGAATTTG---------AAATATA----AA----AAAGAAACATAAACAAATTTATAATAAAAAAGAAATCTAATTAGATTATTAATTTAATCTAACTAATA------ATGCATAAGTGTTCCTATACTTTCCATAAGTCTGTATA-CAAGGCTTTTCTTCAACCCCCC----AACGAAAAATGGAATTTTATTTCCCGTCCGACCTATCCATTCTTATTCAAGACCCAATCTGTAGACGAACACTACAGTAGTAGTGGAGTAAAAGGACTATCATT----------TCGATTCCT-----TTTCACTACT-------ATAAATGAATTCAATGAATTTTTC-----ATTGAATTCGAGACAAAAAGATTTTAAGCATTTTAGAGAACAAACCTACTGATGCTTAGAATTTTGCATGAAAAAAGTCTCAA----AAGTCCTTTTGCCGCACTTGCTTCCTCGATCAACAAAACGGAATAAACTATTTATTTCAATTCTCTTGTCGATCAGGCGACACCCGGATTTGAACTGGGGAAAAAGGATTTGCAGTCCCCCGCCTTACCACTCGGCCATATCGCC----AAAATAATACAAAA--ATATATAT------ATAACCCTCCCTTCAAAAAACCAAACAAAAAAG----GTACGGGGTTCTAAACTTCTTTTTTTGATGTGTTTGTATCTTCAATTCCATTTTCTGTAATCCCCTTTTT----GAAAGGGATCTCTTCCC----TTTTCTATTGAA-----------AAACGTATAGCTTTCAGTCACAAAAGCAAAAAGAATGTCGGGACAAAGCGC-------AA-----CCATTAACTACAAATTCCTGAATCTGAATCAAAAATGGTTTTTT---CTGAATGAAATAAAAAAATAGAAATTGATACATAACCAATCAATATTGGTTTTTTTATTGAAAAAGAATCCTTCTCAATTCAATTTCAATTATAATTGAAATTATAACAGCAACGGTGAATATATGTCAACCCCGGAACATAAATTTTTATTATTACACAGATATTATAGAATCGGGTATCTTATTCGTATATGATAGCTA-----ATATTATAGGGAATTTTAAAGAAATTCTCGTGCGTACATTTTTGTGCCAATTTTTTATTAAATGAAATAG----AATAGATTGATTGAATTGATGAGGAATAGAAAATAGAAAAAAGAAATTAACACGACATACGCGCTGTCCCGAACA-----AATATG----ACTGCAATAAAGTAAGAGACATAGATAGCTATAATTGGGGTTAGATCT-----ATGCATGTTTAATAAATCCTAGTT---------------------------CTCAAATTCT-AAAAAAAGAGGTAAAAATATCTCTCTTCTTTGTGAATTCGAATTCGTTTTCGAACAATTGAAAAGGGAAGTGCTAAAAAAATAAATA----CTATATTGTTTCTGCTTATTAGATTCTATCTTTATCTCATCGAGCCGAGCAAATTCCGAATTCAATTTTTGTTTTGAGATTCTTAATTCTTAAAAA-CCCCCCGAAGTCTAGGTGAATTTTATAAATTTGTGTCG---------ATTTATATTACAAGT----TAGATTAGATTATATTGGTTTGTTTTATTCC-AAAAA------AATTCCAATTTGCGTATAAAATTATATTTATTCCTC---TTTTCATAGT---------ATTTCATAGACGAAGTTAGGTAAAATTTCATGTGATTCAGTAAAGTAAAAAGAACCGAAATTCCATGATTGCTAAATATATTAATGTGATTCGATGAAGAAT----GACAGCGTGGGATATTTTCTATAAAATAAATGAAATGGGGAAATTGAAAATGCTTGGGGTTGGAAATGAAGGAATGTCTACACTACCCGGATTGAATCAAATACAATTTGAAGGGTTTTGTCGATTCATTGATCGGGGTTTAACAGAAGAACTTTTTAAGTTTCCAAAAATTGAAGATACAGATCAAGAAATTGAATTTCAATTATTTGTGGAAACATATAAATTGGTCGAACCCTCAATAAAAGAAAACGATGCTGTATATGAATCACTTACACATTCCTCTGAATTATATATATCCGCGGGATTAATTTGGAAAAACTGTAGGGATATCCAAGAACAAATAATTTTTATTGGAAACATTCCTCTAATGAATTCCCTGGGAACTTCTATAGTAAATGGAATATATAGAATTGTAATCAATCAAATATTGCAAAGCCCAGGTATCTATTATCGATCAGAATTGGACCATAACGGAATTTCGGTCTATACCGGCACCATAATATCAGATTGGGGAGGAAGATTAGAGTTAGAGATTGATCGAAAAGCAAGGATATGGGCTCGTGTAAGTAGGAAACAGAAAATATCTATTCTAGTTCTATCATCAGCTATGGGTTCGAATTTAAGCGAAATTCTAGAGAACGTTTGCTACCCTGAAATTTTCTTGTCTTTCCTGAATGAAAAGGAGGAAAAAAAAATCGGGTCAAAAGAAAATGCCATTTTGGAGTTTTATCGCCAATTTGCTTGTGTAGGCGGAGATCCTGTATTTCCTGAATCTTTATGTACGGAATTACAAAAAAAATTTTTTCAACAAAGATGTGAATTAGGAGGGATTGGTCGACGAAATATGAACCGAAGACTGAATCTTGATATACCTCAGAACAATACATTTTTGTTACCGCGAGATATATTGACAGCTGCGGATCATTTGATTGGAATGAAATTTGGAATGGGTACACTTGATGATATGAATCATTTGAAAAATAAACGTATTCGTTCCGTAGCAGATCTCTTACAAGATCAATTTGGATTGGCTCTGGTTCGTTTAGAAAATATAATTAGAGGAACTATATGTGGTGCAATTCGATATAAATTGATACCGACTCCTCAGAATTTGGTGACTTCAACTCCATTAACAACTACTTATGAGTCTTTTTTTGGATTACATCCATTATCTCAAGTTTTGGATCGAACCAATCCATTGACCCAAATAGTTCATGGGCGAAAATTGAGTTATTTGGGTCCTGGAGGATTGACAGGGCGAACTGCTAGTTTTCGGATACGAGATATACATCCTAGTCACTATGGACGTATTTGTCCAATTGACACCTCTGAAGGAATCAATGTTGGACTTATTGGCTCCTTAGCAATTCATGCAAGGGTTGGTCGTTGGGGGTCCATAGAAAGTCCATTTTTTGAAATTTCTGAGAGATCAAAAAGAATACGCATGCTTTATTTATCACCAAGTAGAGATGAATACTATATGGTAGCGACGGGAAATTTTTTAGCACTGAATCGAGGTATTCAGGAGGAACAGATTGTTCCAGCTCGATACCGCCAAGAATTTCTCACTATTGCATGGGAACAGGTTCATCTTCGAAGTATTTTTCCCTTCCAATATTTTTCTATTGGAGCTTCCCTCATTCCTTTTATCGAGCATAATGATGCAAATCGAGCTTTAATGAGTTCTAATATGCAACGTCAAGCAGTTCCTCTTTCTCGGTCCGAAAAGTGCATTGTTGGAACTGGATTGGAACGCCAAGTGGCCTTAGATTCCGGAGTTATCGCTATAGCCGAACACGAGGGAAAGATCATTTATAACGATACTGACAAGATCATTTTATTTGGAAATGGGAATGCTCTACGCATTCCATTAGTTATATATCAACGTTCCAACAAAAATACTTGCATGCATCAAAAACCCCAGGTTCAGAAAGGTAAATGCGTAAAAAAGGGACAAATTTTAGCAGACGGTGCTGCTACAGTTGGCGGTGAACTCGCTTTGGGAAAAAACGTATTAGTAGCTTATATGCCATGGGAAGGTTACAATTCTGAAGATGCTGTACTCATTAGTGAGCGCCTGGTCTATGAAGATATTTATACTTCTTTTCACATACGGAAATATGAAATTCAGACTCATGTGACAAGCCATGGTCCTGAAAGAATCACTAATAAAATTCCACACCTAGAAGCCCATTTACTCCGAAATTTAGACAAAAATGGAATTGTGATCCTGGGATCTTGGGTAGAAACAGGCGATATTTTAGTGGGTAAATTAACACCCCAAATGGCGAAAGAATCCTCGTATGCCCCAGAAGATAGATTATTAAGAGCTATACTTGGGATTCAGGTATCCACCTCAAAGGAAACTTGTCTAAAACTACCTATAGGTGGTAGGGGCCGAGTTATTGATGTGAGATGGATCCACAAAAAAGCTGGTTCTAGTTATAATCCAGAAACGATTCATATATATATTTCACAGAAACGTGAAATCAAAGTAGGTGATAAAGTGGCTGGGAGACATGGAAATAAAGGTATCGTTTCAAAGATTTTGTCTAGACAGGATATGCCTTATTTGCAAGATGGAAGACCCGTTGATATGGTCTTCAATCCATTAGGGGTACCTTCACGAATGAATGTAGGACAGATATTTGAATGCTCACTCGGGTTAGCTGGGAGTATGCTAAATAGACATTATCGAATAGCACCTTTTGATGAGAGATATGAACAAGAGGCTTCGAGAAAACTTGTGTTTTCTGAATTATACGAGGCCAGTAAACAAACATCGAATCCATGGATATTTGAACCCGAGTATCCGGGAAAGAGTGGACTATTTGATGGAAGAACGGGGAATCCTTTTGAACAGCCTGTTATAATAGGAAAGCCTTATATCTTGAAATTAATTCATCAAGTTGATGATAAAATACATGGACGTTCCAGTGGACATTATGCACTTGTTACACAACAACCCCTTAAAGGAAGGGCCAAGCAAGGAGGACAACGGGTAGGCGAAATGGAGGTTTGGGCTCTTGAGGGATTTGGTGTTGCTCATATTTTACAAGAGATGCTTACTTATAAATCTGATCATATTAAAGCTCGTCAAGAAGTACTTGGGACTACGATCATTGGAGGAACAATACCTAAACCCGTGGATGCTCCAGAATCTTTTCGATTGCTCGTTCGAGAACTACGATCTTTGGCTCTGGAACTGAATCATTTCCTTGTATCTGAGAAAAACTTCCAGATTCAAAGGAAGGAAGTTTAATTGGACTGACTCAGAAATTTTATTCTATGATGATTGATCCGTATAAACATCAACACCTTCGAATTGGATTAGTTTCTCCTCAACAAATAAGTGCTTGGGCAAAAAAAATTCTACCTAATGGAGAAATAGTTGGGGAGGTAACAAAACCCTATACTCTTCATTACAAAACCAATAAGCCTGAAAAAGATGGATTATTTTGTGAAAGAATTTTTGGACCTATAAAAAGTGGGATTTGTGCTTGTGGAAATTATCGAGTAATCGGAGATAAAAAAGACCAACCAAAATTTTGTGAACAATGCGGAGTAGAATTTGTAGATTCTCGGATACGTAGATATCAAATGGGATATATAAAACTAGCATGTCCAGTAACCCACGTGTGGTATTTGAAACGTCTTCCTAGTTATATCGCGAGTCTTTTAGATAAACCTCTTAAAGAATTAGAAGGTCTAGTATACTGCGATGTGTGATTTGATCAAAATTCTT-ATTGTACAGATTCCGAATGAGAAACTGTCATTCCATTCAATTAAATTGGGATGCCCTGGATCTGGCATGTCTCTTGGAATAAGTAACATGAAGCTCAGAATTCATGGGTGTATTAAATACTCCCAAATCAAAGGGAATCGGTCTATG----GTCAATTCAGTAACAAATATAAATA----AATTTTATTTTATAGCTGTACGTACCTCGTG--AAAAAAATAC--TTTTTTTTGAAAGAACTGAAATTATGTTCAATTCAAATAGTTCAAATAAAAAAGAAA-----CATGATTGCAGAAGTCTAT-CTATCGCATATAGGCTTAAAAACATCGTGGCATAAC----CGTCGAGGTGACGTCTGACCTAAAAGATCAAATCAAATGGTATGATACATAGACAAAGAAATCTCTTATGAATAAGAGGATATTCCTTTTTATTAATTAT----TAGATTAGAGGATTTCTCATTCAAAGGGAGGTAGACTACTCAAGAATTTTACATTTTTTTTCTGTCGTAATTGTGAATTTTATAAATAATTCAGA-AAAAAAAAGAAGAATGTATCAAGGAAATGTTGCTTGGTCTTTACTGAGAACTTGAGTAAAGAGTAAACCTTTTTATTTTATCTTTATTTTGTGTAACTACTTTAGCCGGATGAGCGGAAACCATCACGTCCGATTTTCAAAGGGGGAGATCCATC-----TTATTGGATCCTATCCAAATTTTTCGTTTGCTAGGCCCGTAGTTAAAAAACCAACTTTCTTACGATTACGAGGTTCATTCGAATATGAAATCCAATCCTGGAAATACAGTATCCCACTCTTTTTTGCTACTCAGGGTTTCGATACATTTCGAAATAGAGAAATTTCTAGTGGAGCAGGTGCTATCCGAGAACAATTAGTTGATCTGGATTTGAGAAGTATTATGGATTCTTCGTTGGTAGAATGGAAAGAGCTAGGAGAAGAGGGATCTACGGACAATGAAAATGAATGGGAAGATCGAAAAGTTGGAAGAAGAAAGAATTTTTTGGTTCGACGCATAGAATTAGCTAAGCATTTTATCCGAACAAATATAGAACCAGAATGGATGGTTTTATGTCTGTTACCAGTCCTTCCTCCCGAATTGAGACCAATTATTCAAATAGATGGGGGTAAACTAATGAGTTCGGATATTAATGAACTCTACAGAAGAGTTATCTATCGGAACAATACTCTTATTGATCTATTAACAACAAGTAGATCTACACCAGGGGAATTAGTAATGTGTCAAGAGAAATTGGTACAAGAAGCCGTGGATACACTTCTAGATAATGGAATCCGGGGACAACCAATGAGGGACGGTCATAATAAGGTTTACAAATCGTTTTCAGATATAATTGAGGGCAAAGAGGGAAGATTTCGAGAAACTTTGCTTGGCAAACGAGTTGATTATTCGGGGCGTTCTGTTATTGTCGTAGGTCCATCACTTTCATTACATCAATGTGGATTGCCCCGCGAAATAGCAATAGAGCTTTTTCAGACATTTCTAATTCGTGGTTTAATTCGAAAACATTTTGCTTCAAACATAGGCGTTGCTAAGAGTAAAATCCGGGAAAAAGAACCCATTGTATGGGAAATACTTCAAGAAGTTATGCGGGGGCATCCCGTATTGCTGAATAGAGCGCCTACTTTGCATAGATTGGGCATACAGGCATTCCAACCCATTTTAGTGGAAGGGCGTGCTATTTGTTTACATCCATTAGTGTGTAAGGGATTCAATGCAGACTTTGATGGAGATCAAATGGCTGTTCATGTGCCTTTATCTTTGGAGGCTCAAGCAGAAGCCCGTTTACTTATGTTTTCTCATACGAACCTCTTGTCTCCGGCTATTGGGGATCCCATTTCCGTACCAACGCAAGATATGCTTATTGGACTTTACGTATTAACGAGCGGAAATCGTCGAGGTATTTGTGCAAACAGGTATAATCCGTGTAATTACACAAATTCTCAAAATGAAAAAATTCGCGATAATAACTCTAAGTATATGAAAAAAAAAGAACCTTTTTTTTGTAATTCCTATGATGCAATTGGAGCTTATCGACAGAAAAGAATAAACTTCGATAGTCCTTTTTGGCTCCGGTGGCGAATAGATCAATGCATTATGTCTTCAAGAGAAGTTCCTATCGAAGTTCACTATGAATCTTTGGGTACCTATTATGAGATTTATGGGCATTTTTTAGTAATAAGAAGTATAAAAAAAGAAATTCGTTGTATATACATTCGAACAACTGTTGGTCATATTTCGTTTTATCGAGAAATCGAAGAGGCTATACAAGGTTTTTGTCGGGCCTATTCATATGG--------------------TATCTAATCATATAGCTGGTTGCTTTTGGTATCTAACCTAGGTAAATTTCTGATACTGGTTTAAATTCTGGTCTTCTCGATTCAACTAGGATCTTTTCAATACGTGAATAAAGATAAAGAAAAGGAAGTTTTCCAATCATTCACTCAAATCCATTGTCGAACCGAATGCCACTGAGTGGAATATGGAGGTACTTATGGCAGAACGGGCCAATATAGTCTTTCACAATAACGTGATAGGTGGAACTGCCATTAAACGACTTATTAGCAGATTAATAGATCATTTCGGAATGGCATATACATCACACATCCTGGATCAAGTAAAGACTCTAGGGTTCCGTCAAGCTACTGCTACATCTATTTCATTAGGAATTGATGATCTTTTAACAATACCTTCTAAAGGATGGCTAGTCCAAGATGCTGAACAACAAAGTTTGATTTTAGAAAAACATAACCATTATGGGAATGTCCATGCGGTAGAAAAATTACGCCAATCCATTGAAATATGGTATGCTACAAGCGAATATTTGCGACAAGAAATGAATCCTAATTTTAGGATGACTGACCCTCTTAATCCAGTCCATATAATGTCTTTTTCAGGAGCTCGAGGAAATGCATCTCAAGTGCACCAATTAGTAGGAATGAGGGGATTAATGTCAGATCCACAAGGACAAATGATTGAGTTACCTATTCAAAGCAATTTACGCGAAGGACTGTCTTTAACAGAATATATCATTTCTTGCTACGGAGCCCGCAAAGGGGTTGTCGATACTGCTGTACGAACATCAGATGCTGGATATCTTACACGTAGACTTGTTGAAGTGGTTCAACACATTGTTGTACGTCGAACAGATTGCGGTACCATTCGAGGGATTTCGGTGAATACCCGAAATGGAATGATGCCAGAAAGAATTTTGATACAAACATTAATTGGTCGTGTATTAGCAGACGATATATATATAGGTTCACGATGCATTGTCGTTCGAAATCAAGATATTGGAATTGGACTTCTCAATCGATTCATAACTTTTAAAACACAACCAATATTTATTCGAACCCCCTTTACCTGTAGGAATACGTCTTGGATCTGCCGATTGTGTTATGGCCGGAGTCCAATTCATGGGGACCTGGTAGAATTGGGAGAAGCTGTCGGTATTATAGCTGGTCAATCTATTGGAGAACCGGGCACTCAACTAACATTAAGAACTTTTCATACTGGTGGAGTATTCACAGGGGGTACTGCAGAATATGTGCGAGCCCCCTCGAATGGAAAAATAAAATTTAACGAGGATTTAGTTCACCCTACACGCACACGTCATGGATATCCTGCTTTTCTATGTAATATAGACTTGTATGTAACTATTGAAAGTGACGATATTATACATAACGTGATTATTCCACCAAAAAGTTTTCTATTAGTTCAAAATGATCAATATGTAAAATCAGAACAAGTGATTGCTGAGATCCGCGCGGGAACATCTACTTTTAATTTGAAAGAAAAGGTTCGAAAACATATTTATTCTGACTCCGAAGGGGAAATGCATTGGAGTACCGATGTATACCATGCATCCGAATTTATGTATAGTAATGTACATATCTTACCAAAAACAAGTCATTTATGGATATTATCAGGAAAGTCGTGCAGGTCTGATGCAATCCATTTTTTACTTCGCAAGGATCAAGATCAAATTCAAAGTAATTCTCTTTCTACCACAAAAACAAATATTTCTAATCGTTCAGTAAGTAATGATGAAGTAAAAAATAAATTATTTAATTTCAATACTTTTGGTACAAAAGAAAGGAGGATTACCGATTATTCAATATTTAAT------CAAATCCTATGTATGGATCATCGTCATTTGATGTATCCTGCTATTTTTCACGATACTTTTTCTTTTTTGGCAAAAAGGCGAAGAAATAGATTTCTTATTCCATTTCCATTCCAATCGATTCAAGAACGAAAGAATGAACTAACGCCCCCTTCTGGTGTCTCGATTGAAATACCTATCAATGGTATTTTTCATAGAAATAGTATTTTTGCTTATTTCGATGATCCTCAATACAGAAGACAGAGTTCAGGAATTACTAAATATAGAACTATAGGAATTCAGTCCATTTTTCAAAAAGAAGATTTAATTGAATATCGAGGAATCAAAGAATTAAAGCCAAAATATCAAATCAAAGTAGATCGATTTTTTTTTATTCCCGAAGAAGTGCATATTTTACCCGAATCTTCTTCTATAATGGTACGAAATAACAGTCTCGTTGGAATAGGAACACCAATCACTTTAAATATAAGAAGTCGAGTAAGAGGATTGGTCCGATTGGAAAAGAAAAAAAAAAAAATGGAATTAAAAATATTTTCTGGAAATATCCATTTTCCCGGAGAGATGGATAAGATATCCCGACCCAGTGCCATCTTGATACCACCCAGAACGGTAAAAAAAAAAG---GGAAGGAATCAAAAAAACTGAACAATTGGACCTATGTCCAATGGATCACAACTACCAAGAAAAAGTATTTTGTTTTGGTTAGACCTGTAATTCTATATGAAATACCAGACAGTATCAATTTTGTAAAACTTTTTCCCCAAGATCTGTTCCAGGAAAAGGATAATCTGGAACTTAAAGTTATCAATTATATTCTTTATGGAAACGGAAAATCCATTCGGGGAATTTCCGACACAAGGATTCAATTAGTTCGGACTTGTTTAGTCTTGAATTGGGCTCAAGACAAAAGAAGTTCTTCCATTGAAGAGGCCTTCGCTTCTTTTGTTGAAGTAAGTACAAATGGTTTGATTGAGTACTTCCTAAGAATTGACTTAGTGAAATCTCATACTTCATATATCCGAAAAAGGAATGACCCATCTGGTTTAGGATTGATCTCGGATTCGGATCGGATCAATATCAATCCCTTTTTATCTATTAAGTCCAAGACAAAAATTCAACAATCACTTAGCCAAAATCACGGAACTATTCGTATGTTGTTGAATAGAAATAAGGAATGCCGATCTTTGATAATTTTGTCCTCATCTAATTGTTTTCAAATGAAACCTTTCAACAACGTAAAAGATCCTAATGGGATAAAGATAAAAAAGGATCCTATAATTGCAATTAAGAATTCGTTAGGCCCTGTAGGAATAGCCCTTCAAATTGCAAATTTTTATTCATTTTCTCGTTTAATAACTCACAATCAGATCTCAAGAACTAAAAATTTCCAACTTGACAAATTAAAGGAAACCTTTCAAGTAATTAAATATTATTTAATGGACGAAAACGAGACAATTTTTAAACCCGATCTATACAGTAACATCGTTTTAAATCCATTCCATTTGAATTGGTACTTTCTCCATCATAATTTTTGTGAAAAAACTTTGACAATAATTAGTCTTGGACAATTTATTTGTGAAAATATATGTATAGCTCAAACGAAAAATGGACCACATTTAAAACTCAAATCGGGTCAAGTTCTAACTGTTCAAAAGGATTCTGTAATAATAAGATCGGCTAAGCCTTATTTGGCGACTCCAGGAGCAACCATTCATGGCCATTATGGAGAAATCCTTTATGAAGGAGATATATTAGTTACATTTATATATGAAAAATCGAGATCCGGTGATATAACACAAGGTCTTCCAAAAGTGGAACAGATATTAGAAATACGTTCGATTGATTCAATATCGATGAATCTAGAAAAAAGAATTGATGCTTGGAATGAATGTATAACAAGAATTCTCGGCATTCCCTGGGGATTCTTGATTGGTGCTGAGCTAACTATAGCGCAAAGTCGTATTTCTTTAGTTAATAAAATCCAAAAGGTTTATCGATCCCAGGGAGTACACATCCATAATCGACATATAGAAATTATTGTGCGTCAAATAACATCCAAAGTATTGGTTTCAGAAGATGGAATGTCTAATGTATTTTTACCTGGCGAACTTATTGGATTATTGCGAGCCGAACGAACGGGGCGTGCCTTGGAAGAAGCAGTTTGTTACCGAGCTTTATTATTGGGAATAACAAAAACATCTCTGAATACTCAAAGTTTCATATCCGAAGCGAGTTTTCAAGAAACTGCTAGAGTTTTAGCAAAAGCCGCTCTTCGGGGTCGTATCGATTGGTTGAAAGGTCTTAAAGAGAATGTTGTTTTAGGGGGAATGATCCCCGTTGGTACCGGGTTCAAAA---GAATAATGCACCGTTCACGGTCAGGGCAACAGAACAAGATTACCTTGGAAAAAAAAAAGAATTTATTCGAAGTAGAAATTAGAAATCTTTTGTTCCATCACAGAAAATTATTTGATTTTTTTCATTTCAAAGAATTTATGTGATACATTCGAAATCTAGGATTTAATGCTTCCTA--------------------CCTTTAAAATTAAAAGCAGTCATTTGATTTCTTAATAAAGTAAGTATAATAA---ATATTAA-----------ATAT---------------AATAAATAG--AAAAAAAATGAATGGCTTGATTATGTATTAACAGACAATCTTCAATAAAAGAAAAGGTTCCATCGGAACAATTATTTATTTCTATTTCAGGATACCTGGTCTCTTTTTTTTTTTCAA--TTTT--TAAAAAAAAATGTGGGGATAAATGACAAAAAGATATTGGAACATAACTTTTGAAGAGATGATGGAAGCAGGAGTTCATTTTGGCCACGATACCAGGAAATGGAATCCTCGAATGGCACCTTATATATCCACAAAGCATAAGGGTATTCATATTATAAATCTTACTCAAACTGCTCGTTTTTTATCAGAAGCTTGTGATTTGGTTTTTGATGCAGCAAGCAGAGGAAAACAATTCTTAATTGTTGGTACAAAAAAAAAAGCAGCAGATTTAGTAAAACGGGCTGCAATAAGAGCTCGATGTCATTATGTTAATAAAAAATGGCTCGGCGGTATGTTAACGAATTGGTATACTACAGAAACAAGACTTCGTAAGTTCAGGGACTTGAGAATGGAGCAAAAGACGGGTAAACTCACCTCTCTTCCAAAAAGAGATGCCGCTACGTTGAAGAGACAATTATCTCATTTGGAAACATATCTGGGTGGCATAAAATATATGACGGGGTTACCCGATCTTGTAATAATCGTTGATCAGCAAGAAGAATATACGGCTCTTAGAGAATGTATCACTTTGGGAATTCCAACAATTTGTTTAATCGATACAAATTGTGACCCCGATCTCGCAGATATTTCGATTCCAGCTAATGATGATGCTATAGCTTCAATCCGATTAATTCTTAACAAATTAGTATTTGCAATTAGTGAGGGTCGTTCTAGCTATATACAAAATTTTTGATTAATAATTAATAATAAGATTAAGAAATTTTTAGACTTG--GTGTGGTGGGTGGATTCA-----TAGATTTATGGAATCGATTATTATATTAT-----TATTATA-CAATTAAAAAATTGTGCAA-AAAGAACAAACAGAAATATTATGTGATGAGTAGGTATTCCAAATAGAAAATGAAAGTAAATAAAGTAAACGGTTGAATCAAAATAATTCCCTTTCAAGTTA-----TATTTTTT---TATTTTAGAGGGCAGGGCAATATGAATGTTCTATTAGGTTCCATCAACACGTTAAACAGATTATACGATATATCTGCTGTGGAAGTAGGTCAACATCTCTATTGGCAAATAGGGGATTTTGAAGTGCATGCTCAAGTACTTATTACCTCTTGGGTTGTAATTGCTATCTTATTAGTTTCAACCGTTGTAGTTGTTCGAAATCCGCAAACTATTCCCACTTCCGGTCAAAATTTCTTTGAATATGTCCTTGAATTCATTCGAGACGTGAGCAAAACTCAGATTGGAGAAGAATATGGTCCGTGGGTTCCATTTATTGGAACTCTGTTTCTATTTATTTTTGTTTCCAATTGGTCAGGGGCTCTTTTACCTTGGAAAATTATAAAGTTACCTCATGGAGAGTTAGCTGCACCCACTAATGATATAAATACTACTGTTGCATTAGCTTTACTTACGTCAGTAGCATATTTCTATGCGGGTATTTCAAAAAAAGGATTGGCTTATTTTGGTAAATATATCCAACCAACTCCAATCCTTTTACCGATTAACATCTTAGAAGATTTCACAAAACCCTTATCGCTTAGTTTTCGACTTTTCGGAAATATATTAGCTGATGAATTAGTAGTTGTTGTTCTTGTTTCGTTAGTACCCTTAGTAGTTCCTATACCTGTTATGTTCCTTGGATTATTTACAAGTGGTATTCAAGCTCTTATTTTTGCTACTTTAGCTGCGGCTTATATAGGTGAATCCATGGAAGGGCATCATTGACGAGTTATCGAAAT-AGTATTTTTTGAGTTTAGACCTCCACAAAGTAGGTGCGGCTCACGATAATCTA----TTTTTTG------AATTAAAAAGAATCAAAAGTATTATCGACCCTCCC-AAAAAAAGAAAGATGCAATTGCAATAAGGATAAGGTATAAAT----AAAATACCTATACGATTTAGTGTAATGTATGTACTATAATAATAAAAGAAAGGGTAGGGGAGTCAAACTAGATGTATATAAAATCTAATCGATATAAGACAACTCTTTCCTTTTTTGTCGGTTTCAAAGAATAATTATCTAATCCGATTGAATATAAGACACAACTAATTAGTTTACGGTATGGAAGAAACACATGTATATGTCATATTAGATCTTCACTATTTATATATGAATATA----TATCTAAATTTGTCCTGCTATTACTCTAAATTTAGATGGGGATTCAAAAAACAAAGCCCTTCCGTTTCATCTGTTGTAATTG------TGAATTGAATATGGAATGACT-AAAAAATGAAA-TAAAGAACGAAGAA-TTTAAAGAAAGTTTCTTA-----TAAG-----AATTTAAGATAAGAACATAAATTGTATGTATTCACAAAAAACTACATGGGTAGAAAAGAAAAAAGAAATATCGAAGTAATTTGGATAGTTCAATAAATATTATTATATTATTTCAGTTTGTAATTTCAATTACACTTTGACTAGATAAAGATAAATATGAAGAATGAAATAATA--------------------------------------------------------------------------------------------------------------------------------------------------------------------------------------------------------------------------------------AAGTCATAA-----TTTCTTGGTTGATTATATTATTAACTATTTC----TTTTCTTTATTT------TATTTGGAATAGGAGAAACTTATCATGAATCCGCTAATTTCTGCTGCGTCTGTTATTGCTGCTGGGTTGGCTGTTGGGCTTGCTTCCATTGGACCTGGAATTGGTCAAGGCACAGCTGCAGGGCAAGCTGTAGAAGGGATTGCGCGACAACCGGAAGCAGAGGACAAAATAAGGGGTACTTTATTACTTAGTCTGGCTTTTATGGAAGCTTTAACTATTTATGGGCTGGTTGTAGCATTAGCACTTTTATTTGCGAATCCCTTTGTTTA-----ATCTTTTAAAAATAGAAAGATAAAAGTACATGTTCTTTTTTCCGTGGACTTTCTTTACTGATCTTGC----TTTTTTTTCAAATTATATTAAGATCTCACTCCTATAATTTTTTCTTCATAACACGGGGGAAGGACGGATTTATGGGTGAGGGATCAACCTACTGATTCGCCTTCTTCCCCCCCTTTTTTTTAGTCCAACGAACCTT------CCCCCCTTTTTAA-----------TTTAGAAAGTGTTGAAAACAACTAGATATTTTTCAATTGACATAAGAACTAGTATCTA-----ATTCTAATAATTAT-------------------------CATTCTTATCGGGAATCTTACAATTGACTAACCAATTCAAAATAGAGAATATATTTATTAATAAT---------TCATAAATATATTCTATAATTCTCTA---------ATATATATAAT---------ATTCTTCTT-----ACTTACTTATATGAATATTCTTACTAATCGTAAT---------------------------TATTAGTAAGAATATTCATA-TAAGTACGAAATGAAAATTTTATTATTTTTTATTATAATTTCTTT-------------ATTATAATAAAA--AATAAT-----------------------AAAATATATACAA----TA----AAATATCATAAAAA------------------------------------------------------------------------------------------------------TAAAAAAACTAAT---AAAAA---AAAAATAGGAATCGTAGAAAGAAAATTAGTCTATCCATAAGAGGAGATGCGATCATATGAAAAATATAACCGATTCTTTTCTTTCCTTGAGTTACTGGCCATCCGCCGGAAGTTTCGGGTTTGATACCGATATTTTAGCAACAAATCTAATAAATCTAAGTGTAGTTCTAGGTGTATTAATTTTTTTTGGAAAGGGAGTGTGTGCGAGTTGTTTATTTCAAAGAATAGATTGGATCCAACCAACTGCACTTTTTTCGTTATAATTAGGAAAATGTGCATAATCCCGCGAATGACTTCTTAATAAATTAAG-AAAAAA-----ATAGTTAAGAACCATAGCATTTCGTGATTCATTGGTAAATCTACTTTGATTCTCTATAAACCAAGAATTTTGGAAAATTACCATGGTTAAAGCTACCGAGTTTGAAGTTTAGACGCAATGTAGTATGCTTTCTACCACTATGTTAATACGGAAATGGTTTCAAAAAATGCAATTGTTGGAATTTTTTCGATATAGAACACTCATGTCGATT-----AAATGGCTTTAATTAAATTTACGATGAAAAATTGG-AAAAACGGGTGTTTAACACCTCCTTTTATACAATGCGGAATCGATGACCTACGTATAAATGAATCAGAATTCTTTGGACTTGAAG--AAAAAAAACAGCTTTGCTGACAATTATTTATTTGGTCAGAAGAGTCCTCCAAATATTTCGGTCTTGTATTGGTAATTTCAAGATTTTTAGACATAGAAATACAGAAAAGAGGATAGGCTCATTCCATAATTAAAGATAGGAAAATTTCCTATACGGAATTGAGTTTGAGAGCCAAATGAATTGAAAGGTTCATGTTTGGTTCGGGAAGAGATCATAGACATTTTGAAATGAATGGAAAGAGAATCTACTTTCATT---AAGTGATTTATTAGATAATCGAAAACAGAGAATCTTGAGAACTATTCGAAATTCAGAAGAACTACGGGAAGGAGCCATTGAACAGCTGGAAAAAGCCCGGGCCCGCTTAAGGAAAGTAGAAACCGAAGCAGATCGGTTTCGAGTGAATGGTTATTCTGAAATAGAACGAAAAAAATTGAATTTAATTAATTCAATTAATACAACTTTGGAACAATTAGAAAATTACAAAAATGAAACCATTCAGTTTGAACAACAAAAGGCAATTCATCAAGTCCAACAGCGAGTTTTACAACAAGCGTTACAGGGAGCTCTTGGAACTTTGAATAGTAGCTTAAACAAC---GAGTTACATTTACGTACCATCAGTGCTAATATTGGTATGTTTGGGGCAATGAAAGACAAAAAGAACTGATTAGTCGTTCTACTAT-------AATCTAGAATATAGGCATTA-TTTTTTTTGTTCTAA-AAAGAAGCAAATTAAGAAATATTCATGGTAAGCATTCGTGCAGATGAAATTAGTAAAATTATCCGTGAACGTATTGAGCAATATAATACCGAAGTAAAAATTGTAAATACAGGTACTGTACTTCAAGTAGGTGATGGCATTGCTCGTGTTTATGGTCTTGATGAAGTAATGGCAGGTGAATTAGTAGAATTTGAAGAGGGTACTGTAGGCATTGCTTTGAATTTGGAATCCAAAAATGTTGGTGTTGTATTAATGGGTGATGGTTTGCTGATACAAGAGGGAAGTTCGGTAAAAGCAACAGGAAAAATTGCTCAGATACCAGTAAGTGAGGCTTATTTGGGTCGTGTTGTAAATGCCCTAGCTAAACCTATTGATGGTCGAGGAGAAATCTCAGCTTCGGAATCTCGTTTAATCGAATCTCCCGCTCCTGGTATTATTTCAAGACGTTCCGTGTATGAGCCTCTTCAAACGGGACTTATTGCTATTGATTCCATGATCCCGATAGGACGCGGCCAGCGAGAATTAATTATTGGGGACAGACAAACAGGTAAAACAGCAGTAGCCACAGATACGATTCTCAATCAACAGGGACAAAATGTAATATGTGTTTATGTAGCTATTGGTCAAAAAGCATCTTCTGTGGCTCAAGTGGTAACTACTTTACAAGAAAGAGGAGCAATGGAATACACTATTATAGTGGCTGAAACAGCAAATTCTCCAGCTACATTACAATACCTTGCTCCTTATACAGGAGCAGCTTTGGCTGAATATTTTATGTATCGTGAACGTCACACTTTAATCATTTATGACGATCTCTCCAAACAAGCACAGGCTTATCGCCAAATGTCTCTTCTATTACGAAGACCACCAGGTCGCGAAGCTTATCCTGGAGATGTTTTTTATTTGCATTCGCGTCTTTTGGAAAGAGCCGCTAAATTAAGTTCTCAGTTAGGTGAAGGAAGTATGACTGCTTTACCAATAGTTGAGACCCAATCCGGAGATGTTTCAGCTTATATCCCTACTAATGTTATTTCCATTACGGATGGCCAAATATTTTTATCCGCCGATCTATTCAATGCTGGAATCAGACCTGCGATTAATGTAGGTATTTCCGTTTCCAGAGTTGGATCTGCGGCTCAAATTAAAGCCATGAAACAAGTAGCTGGTAAGTTAAAATTGGAATTGGCACAATTCGTAGAATTAGAAGCTTTTGCACAATTCGCTTCTGATCTCGATAAAGCTACGCAAAATCAATTGGCAAGAGGTCAACGATTGCGCGAGTTGCTTAAACAATCCCAATCAGCCCCTCTAACTGTGGAAGAACAGATAATAACTATTTATACCGGAACGAATGGTTATCTTGATTCATTAGAAATTCAACAGGTAAGGAAATTTCTCGTTGAGTTACGGGCTTATTTAAAAACGAAGAAACCTAAATTCAACGAAATCATATCTTCTACCAAGACATTCACTACTGAAGCAGAAGCCATTTTGAAGGAAGCGATTAAGGAACAGACGGAACTGTTTTTACTCCAGGAACAAGTATAAAAAAATTGATTAAGAATTTCATAAC-----------TTTATAA-----TTTTTTTTCAAAATTTAAATTC------AAAATAAT----TATATATATAAAT--------------ATGTATCAATATACAAGAAATTTGCGTCCAATAGGATTTGAACCTATACCAAAGGTTTAGAAGACCTCTGTCCTATCCATTAGACTATGGACGCTTTTCTTTCACTTTTCACGAAAAGTTCGTGAAAAGTGAAAGAAAAAAAGAATTCTATAGAATATTCTAT--------TTATCGAATAA-----------------------------------------------------------------GAACTAAAAAAT--------CAATTTAATATTAATAACGAAAAGTAATAGAATTAATATAGAA-TTTATAGGATATAAGCGGGTAGCGGGAATCGAACCCGCATCGTTAGCTTGGAAGGCTAAGGGTTATAGTCGACGTTCATTCGTAATTTTGTTT-----GAACGTCTCTAATTCAAAACTGAACGTGAAACTTTTGTTTCATTCAGCTCCTTTACAGAACAATTTAAGAGATGG-----AAGACATG-AAAAATAAATGACCCATAACATCTATGTCAGCC-TTTTTTTTTAT-------CTGTATATATACACATATATGAATACATTTAAAACAGCTTGCTTTTTAGATGATCCCCATAGAAGATAAAAACAATCTGTTTTTTTCTAGTTACTTCGTTCTCTATTTCTATTTGAAAGAATCTTTAGGAAAATAATAAAATTTCCGTCGAGCTAAAAAAAGGATGTCGATGTTTCTAGTAAACTAGAAACATTCTTTAC------TAGCTATTTTGCTTC----------------------AATCTCTCTTATACAAAAGAAAT---AAAAAAAAAGGAAGATTTAGTTACGATTCGAAATAAATTTTATATATCTTTTTCCCTGGATCCTTTACTCATATTAAAAAATTGGGATTCTTGATCCAATTCCAAAAAC-------TTATGTTTCATAATTTTAAAAACAATTCTAAATTGTATACAAATTACGATAATGTATATTATTCCTCGAATCGTTCGTTGAGAGGTA-TAAAGGATT----AAAGCCCTTTAAG-TAAGAAATAAAGTTTTTGATCGTGATAGGGATCAC----GCAAGGGATCCCTTAAC--TATTAAGGTGTCCTTAGAACGAATCGCACTTTTACCACTAAACTATACCCGCTACAATACCATTATTGTATATGAAAGGATCTTTTGTCGAACAAGGGAATCCGT---------C-------------------------------------------------ATATTTCGTAAGAGCCCCCTAATGAAATTAAGAAAAGGGGGCAAATCTCATTTTTGGATTTTGTTTTT------GCTGAAGGTATTTTGACAGATATATCTCTATATAATTAATTAATTCATAACACAAAAATGCATTGTGCAAGAATCCACAGTTCCATTCCTTTTTTTTTTTAAATAAAATACGTTACTCGAACA------AAAACGAAG--GAGTAATAAAAAATGACTTTTTG-----------------------------------------ATCTTATCTCAT---------------TTTGGTTCTATATCATAGGAATCAAAAAGTC----ATTTTTAT----TTATGTTTTATCATGCTTAAATTAATTACAAG--TTTTT---TTTTCAAATACATTCAAAAAAATCGTTCTTAT-------------------------CCAGGATTCATGGGAAAAAAAGAGCCCATGCCAGTACCTAGCTAGGCTCTGCTTGTATAAAAAAC---------AAAATAAAAATAGAATAAAATCTATAATAAAATAATGAATAGTCATTGAAAATATCTATATATCATAATGAATTA----------AAATCAAATAGAAAAAATAGAGATAAGATAGAAAGAAGGC-------TTTTTTTCAAGTCCTACTTTTTGTTTATCAGATGTAACATAAAATAAACATAATAATTCAATTTTTTGAATT------AGGGAGAGATGGCTGAGTGGACTAAAGCGTCGGATTGCTAATCCGTTGTACGAATTTTTGTACCGAGGGTTCGAATCCCTCTCTTTCCTT-TTCCATTGATTGATGATTTGGCATTTTTTTCTTTTGAACTGATGGAGCTTC-TTTTTTTTGTTTTCCTTCCTAGTTTTTTTAATTGTTTTTACTAGTTAAAGATGTAAAATAGATAGAAAAAAACAAAAAAGATTTTTAAATCCAGC----ACAAGTAAGGAAAAAATATAAAACAAAAAAGATTTTCTTATTCTTCACGTCCTGGATTACGTCCTGGATCGTTAGATAGGAATCCGAAAATGAAAAGAGAAACAAAGAAAATCACTATCGTGTAAACAAATAGTTTTAGAGTAAGCATTACAAAATCTCCAAGATTATT----AAAAAAAAAACGACAGAGAAAGAGAATAGATTCTCTTCTATTTCACATTATGTTTCCTTTGATACTAAGTTTCTAAGAAATACAGTGATTTCGAGGAAAT-AAAAAAATTAGGAAATTTATTTGTAGTAAGAGTCCAACCTTTATATAACCATTACCAATA------ATTACAAAAAATTTCAATA-TTGGAATCAAGGATTCACACTGTAAGACTTATCTGATCTTATAAAATATTAAAATGTTGGGA-TTTT-TTTTCGAATAAATTCTGAATTTTTTTAGGTTAGGACATTATTCAATTCAAATT----AAAGATCTCATCGAAAACTTACAGCAGCTTGCCAAACAAAAGCTAAGAGAAAAAAGAATAGGGGTATTACTGGCATAATATCTACAATTGGATTCAAAAAAGAATAAGCTTCAGGTAATTTCGCCAAGAAAAAACTACTTGAATAAAGGGCAGAGTGAATAGAAATACAGACCAAGCTAAAGATATTAAGCATAACAAAAATGTTGTTCTTTAAA-AAAATGAATTGTATTTTTGCTTTTTTTATT---GTATTTTA-TTTATTATAT-------------------TAAT--T---------------------------------------------------------------------------------------------TATATTATATA--------------------------------------------------TATATTATATGATTTAATTAATTAATTTAATATAATTTAAATTGATTATA----------CAAG-----TAGATTAAGAATT----------CAAGCCAATATTCAAAA-----ATTATATTCTAAAGAAAGCATATATGAAATATATA-----TCTAGATTAATATTTTTATTCTATATCTT-------TCTATTCTATAGAATAATAA---------------GAATAATAAAATAATAAAATCTATAATAAAATAGAAAATAAT------TTTCAAAATGAAT----AATATAATAATTGAAATAGAAATAATTAAAATATGGATATTCAATTCATATTTCTTATAAATTCATATTTCTGAATATTCATAA------ATGAATAAC-------TGAGTAATAAA------------------------------------------------------------------------------------------------------------------------------------------------------------------------------------------------------------ACTAAAAAAAA-TGAATAA---AA--TAAGATCAGATT-----ATTCTAT----AGAATAATTTTAGACTTGGAATTGACGAACAACCAATAATA-----GTATTTATTAGTGTCGAATCGAAA------ATGGGGCGTGGCCAAGCGGTAAGGCAACGGGTTTTGGTCCCGTTATTCGGAGGTTCGAATCCTCCCGTCCCAGATCATATTTATTCATGATATATACTAATTTGGATACAAATTGTATTGTATATCTGAATAAAGATTA--CTCCTCCCTTTTTTCTCATCCGTCTCTAATCTAAAGTGATTAGGTTATGAAT------ATGTAGATGTAG----------------------------------------ATTCATAAGCGACTCGATTTTTTTGTCTTTTTTATTCAAATCTTATCTTAAT----TTTTATATTATTAT-----------TTTTTATATTATTATTATATTGTAATAATTGTG-----------------------------------------------------------------------------------------------------------GATAATAGTTTAAATATTAAATATATTGATTGAATAAATGACTACGCA---CAATTTCAGAATCCA--------------------------------------------------------------TTAAATACCAGATCTAACTAAAAAGAATTTTATGGT-----AAAACATCGTTTTAAATGATGTGCTAAAAAGTACAGTGGATTCTGACATCCGTCATTATTTCTAGTAGAATAAAAGATATTCT-----------------ATATCTTATCTA--TATAAATAATCTCTATCTATATAAATATAAATTATATAAATCGGGATGCTCTTGGCTCGACATTGTTTGTT--------------------------------------------------------------------------------------------------------------------------------------------------------------------------------------------------------------------------------------------------------------------------------------------------------------------------------------------------------------------------------------------------------------------------------------------------------GACGAG-------A------------------------------------------------------------------------------------------------------------------------------------------------------------------TG---GAAAAATATAAACATTTGTGGATTCGAT------GCGAAGATTGTTATGGATTAATTTATAAGAAATTTTTTAAATCAAAAATGAATATTTGTGAACACTGCGGATATCATTTGAAAATGAGTAGTTCAGATAGAATGGAACTTTTGATTGATCCAGGTACGTGGAATCCTATGGATGAATACATGGTCTCTGTGGATCCCATTGAATTTCATTCGG-----AA-----------------------------------------------------------------------------------------------------------------------------------------------------------------------------------------------------------------------------------------------------------------------------------------------------------------------------------------------------------------------------------------------------------------------------------------------------------------------------------------------------------------------------------------------------------------------------------------------------------------------------------------------------------GAGGAACCTTATAAAAATCGTCTTGATTCTTATCAAGAAAGGACAGGATTAATGGAGGCAATTCAAACAGGCACAGGTCAACTAAATGGTATTCCTTTAGCAATCGGTATTATGGAGTTTCAGTTTATGGGGGGAAGTATGGGATCCGTAGTCGGTGAGAAAATAACCCGGTTGATCGAATATGCTACCAATCAACGTTTACCTCTTATTTTAGTATGTGCGTCCGGAGGAGCACGTATGCAAGAAGGAAGTTTGAGCTTAATGCAAATGGCTAAAATATCTTCTGCTTTATATGATTATCAAATCAATCAAAAGTTATTCTATGTATCGATACTTACATCTCCTACTACTGGTGGGGTGACAGCTAGTTTTGGCATGTTGGGGGATATCATTATTGCTGAACCAAATGCTTACATTGCATTTGCGGGTAAAAGAGTAATTGAACAAACCTTGAATAAGGAAGTCCCCGAAGGTTCACAATCGGCTGAATTGTTATTCGAAAAGGGCTTATTGGATTCAATCGTACCACGTAATCTCTTAAAGGCGGTTCTAACTGAGTTATTTCAGTTGCATGGTTTCGTCCCTTTGACT---------CAAAATGAAAAATAAAGCAGACTCTTAAATGC---TTTTTTTCGCGAGTAAGTAGTTAGTTGTTTAGTTTCT----TGTAATCCA------ATAAAGATAAGAATTAGAGTCAAAATCCAAAGAAAAGAATTGAATTCATTTTTTTGGAAAGA------TAAG----ATAAAGGAATTAATTCA-------ATAATATATTTCTTCTTAATTATTA----TTATTGTATTTTGTACTTTATGATTCTTAATAA----ATATTATAAATATTTTCGTTTCTT-ATATTCTATTAATAT-TA-------TATATATTATATGACTATAT-ATGTATAC------TCAATATATAGAGTAAT------------------------------------------------------------------------AATATAATATATAT-----TATATATAATTATATTTAATATG-----TAATTATTATCTATCTATTCATATAGGTTGATTTAGCTATACTTAGTATAAGTCTATATGAATTAATTCTAGTGATTATAGACTATCTTTATTACAATATAATAATAATAAAAATATTAATTTAACAATTAACAAAAAAGAACAGGTAC----AAAT----ATAAAATTGAGGTACCCATTTTATGATAAACTTACCTTCCGTTTTTGTGCCTTTAGTGGGCCTAGTATTTCCGGCAATTGCAATGACTTCGTTATTTCTTTATGTTCAAAAAAATAAGATTTTTTAGATATGGGCAGTAGGGA-----CTCATATATT--TT----TTTGAGATAAAGTCAA----------ATTTATTTCCTTGGATTTGTTATTCGGTTCCGTTTTTTAATAAAAATAACTTAATTATATTATA--------AT-TTCTAT-T-------------------------------------------------------------------------------------------AAAAAAAACACACAAAAGGA----A------AATACTAATATCATATAAGC----CTTAT--A-GGGGGGCTTTAGGTTTA-------ATTTACTATATATCTAATCTAATTTTAA-----------------CTATCTAAATAAAATAGTAAATTAATCTAACAATCAATAAAAAAGAACAGCTACAAATATAAAATCGAGGTACCCATTTTATGATAGATGTTTTTGTTCCTTTAGTGGTCCTAGTATTAATTGTAACTGCTGGTTTATTGGTTTATGTTCAACAACAAATTTCTTGGGGGTCTGGACACCTTATGCGTCGCTTCGCAGAAGACGCATGGCTCTACACTGTACCTGGGGCCCGAAAACCAATCAATTTCTTCTGGGCTTCTTTCACTCTTTTAGGTTCTTTAGGGGTTTTAGTAATTTCAGCTTCCAGTTATTATGGTCGGAATTTTTTCTCTTTCAATTCGTCCGAATTTCTAGTTCCTTTTTTGCCACAAGGGGTCACGCTGACTTTCTATGGAATCTCAGGTCTTTTTGTAAGTTTTCATTGGTGGCTTCTAATTTTGTGGAATGTGGGTAGTGGTTATAATCTTTACGATAAAAAAAATGGAATGGTGCGTTTTTTTCGTTACGGATTTCCCGGAGAAAATCGTCGTATTCTTTCCAAAGTCCGTGTGGAAGATATTCTGGCCCTCCAATTTTTCGATAACCCAGAACCTCTTAGTGGTGTCCTTTATATGCACACCAGAGAACAGGGGGACATTCCCTTGACTCTTGTTGATGATTATTATGATAGGATTCCACGGAACATTTTACAAACAGCTTGGGACTTGTCCGCATTCTTGGATGTACCATTGGAAATAATTGTAT-----AA-------------------------------------------AAAAAAGCGAGAATAAATAATCCATTTCTATTCTATGAAAAAATTAGAAATGG--------------------------------------------------ATATA-TATGGGTTCTATTACTGGTAATAGAACTTATGCTTGAT----AGAAATATTATTATC----ATATATAGTTGACAAATGAGATGAAGCTGAGTTCATTAAAGACGACAAATGGCAAAAAAGAAAGCATTAATCCCCCTTCTATGTCTTACATCTATAGTCTTTTTGCCCTGGTGGATCTCTTTAACATTTAATAAAAGTCTGGAATCTTGGGTTACGAATTTGTGGAATACTAAAGAATCCGAAATTTTCTTGAATCTCATTAAAGAAAAAAGTATTTTAAACAAATTCATAGAGTTCGAGGAACTCTTCCTTTTGGATGAAATGCTAAAGGAATACCCGGAAACACGTTTAGAAAACCTTCGTATCGGAATCTACAAAGAAACCATCCAATTGATCAAGACGCACAACCAAGATTGTATCCATATGATTTTGCACTTCTCGACAAATCTAATCTATTTCCTTATTCTAAGTGGTTATTCTATTCTGGGTAATCAACAACTCATTATTCTTAACTCTTGGGTTCAAGAATTTATATATAACTTAAGTGACACAATAAAAGCTTTTTCTATTCTTTTATTAACAGATTTATGTATAGGATTCCATTCGACTCATGGTTGGGAACTAATGATTGGTTCTGTCTCTAAAGATTTTGGATTTACTCAGAATGATCAAATTATATCTGGTCTTGTTTCCACTTTTCCAGTCATTTTAGATACTATTTTTAAATACTGGATTTTCCGTTATTTAAATCGGGTATCTCCGTCGCTTGTAGTGATTTATCATTCAATGAATGACTAAAA----AAATTATCCAATTAGACAATTATAAAATTT-G----TTTTTTTTTATAGAAAAGCTAAACATTCACAATTTTACTTATTCTTT-TTTCTTTCTACTCATA----TTCTTCCTA------GATTCTAGGAAAATT---------ATTTCAGTAAATAGCAGAATAATGGATAGGGAACTATGCCAGTAACCTACCTAATCTTATTGTAGAAATTTTGAGGATCAATGATTGGACCATGCAAACTAGAAATGCTTTTTCTTGGATAAAGGAAGAG---ATTACTCGATCCATTTCCGTATTGCTCATGATATATATAATAATTCGAGCACCCATTTCAAATGCATATCCCATTTTTGCCCAGAAGGGATATGAAAATCCGCGAGAAGCTACCGGCCGTATTGTATGTGCCAATTGCCATTTAGCTAATAAGCCCGTAGATATTGAGGTTCCACAAGCGGTACTTCCCGATACTGTATTTGAAGCAGTTGTTCGAATTCCTTATGATATGCAAGTGAAACAAGTTCTTGGTAATGGTAAAAAAGGGGGTTTGAATGTAGGGGCTGTTCTTATTTTACCCGAAGGTTTTGAATTGGCACCTCCCGATCGTATTTCGCCCGAGATTAAAGAAAAGATAGGTAATCTGTCTTTTCAAAGCTATCGTCCTACAAAAAAAAATATTCTTGTCGTAGGCCCCGTTCCTGGTCAGAAATATAGTGAAATTACCTTTCCTATTCTTTCTCCGGATCCCGCTACTAAGAAAGATGTTCACTTCTTAAAATATCCTATATACGTAGGCGGCAACAGGGGAAGGGGTCAGATTTATCCCGACGGGAGCAAGAGTAATAATAATGTTTATAATGCTACAGCAACTGGTATAGTAAACAAAATTATACGAAAAGAAAAAGGGGGATACGAAATAACGATAGTGGATGCATCGGATGGACGTGAAGTGATTGATATTATACCTCCAGGACCAGAACTTCTTGTTTCAGAGGGTGAATCTATCAAACTTGATCAACCATTAACGAGTAATCCTAATGTGGGTGGATTTGGTCAGGGGGATGCAGAAATAGTTCTTCAAGATCCGTTACGTATTCAAGGTCTCTTGTTCTTCTTCGCGTCTATTATTTTGGCCCAAATCTTTTTGGTTCTTAAAAAGAAACAATTTGAGAAGGTTCAATTGTCCGAAATGAATTTCTAGGTACGCGGATTCATCAACAT----ATTAAGATCGTCAAAAGAACTCAATTTTTGTTGATAAATTATGTAAAGACCTTTGCTTCTTTCTAGTCTTTTTCTACC---TTTC------TAGAATTGCTTTTACTGTAGAACTAGTCAT-----TCATAGTATATATATTGTGAAGAAGACTCTTTTATTTTGTTTCTTTG---TT----------------TTTTTTTCTATTTTTATAGAATTTAATTTGACGCG-------ATACTAAACCTAAACAAAATGAAATAGGCATAGCAG-------AGAATATTAAGTAAAGTAGAC-----ATACAAATGGGGAAAACGGGATTCTAGGATGGATTATTTGTCTTTTCCTAGAATCCGATTCCTTCTTCCTTATCCTTATG----TCGAAATAGATATGTATTGAAGTAATGGACAAACAAAAAAGAGAGGGCATT---TGATTGACCAAATAAAAATTCCTTAATTTGTTTAGAAATTAAAAAAAT---AATTAAATCATTATTCGATACTAT-TAGAGACTTAAA------TAGATTTAGAGTAAGATTCCATTAGTATCAAAAAGGTTCGGTTCACAGAAAATTTGATCGG---------TAGAAAATA-TATGA----ATATAGATTA-TATTTTTAGAATATTGTAATTGTAATATTATTCTTACA--ATAGAATACAAT--------ATTATTGTGCCACCCAGAAGAAGTAAATCAAGTTATT----TTAATCAATTAATGAGGTTCATTTTGCAAAAACATCAT----AA----------------------------------------AAAAAAATGAAATGGAATTTTTTGAAACATAGTAAAAAGTTATCCATTGAGTCATTTTATTTATACGAATCCAA-----------------------------------AATATTATGATTATGAAGAACTCAACGGGACCCCCTCGAATTCGTCAAAGAAAGAGTGGATCCCTGTTGAGTTCTTATGCTTTCATTTCGCAAACTAAAATCATCC-----------AACTACTACAGGGATGATCCCAATCCGGAATACGAACCATAAAAGAAAATACCAATTAAACCGATGACAACAATACCAGCTACAGTACCTATTATCCAAAGAGGAATCCTTCCAGTAGTATCAGCCATTTATCCCACTTTCCTCCACATTTGATCAAGTAGTCAGTCATGCTAGCGACCTAAACAGTCATAGATAATTTTGAAAAGATATCCTTCCGAATGGGGATAAGAGAATTCCTAATATACTATTCCC--TT-TTCTTCTATTAATTGAAGAAATAATTTGAAAATAAAACAGCAAGTACAAAAATGAGTAATAACCCCCAGTAAAGACTGGTACGATTCAATTCAACATTTTGTTCATTTGGGTTTGATTGTGTCATAGCTCTATAATTCGGATTAGGTTTATCGTTGGATGAACTGCATTGCTGATATTGATCCCAAAAAAAAGACGGTGGGTACCGCTAGTCCGTGAACAGCCAACCATCGTACTGTAAAAATGGGATAGGTCCTATCTATGGTCATTGTAGCCTCCTAAAAAGATCTACTAAATTCATCGAGTTGTTCCAAAGAATCAAAACGGCCTGTTATTAATGGAATTCCTTGTCGGCTTTCCGTAAAATACTCGTTTGGGCGGGGGCTTCCAAACACATCGTAAGCTAAACCCGTGCTGACAAATAACCAACCCGCAATGAATAGGGAGGGTATAGTAATGCTATGAATAATCCAGTATCGAATACTGGTAATAATATCAGCAAAAGAACGTTCTCCTGTGCTTCCAGACATGCCGAGCTCCACATATTCTTATACAGTCAAAGGGGGATCGATTCCATAAAAGATGATATCAGTAAGTAAAAATTTACTGAAATGCAATCTTTGTTAGATCGTCAATTTTGTACCAAGGGTCTCTTTCGAGTATACCAAATCAGTATAGCTATCCTTCTTCTAACACAGCAACGAAATTTAATAATCAGTGGCGA-------GATTAAGTACTAGAAAATTTCTTTC-TTTTTCCTTGATGG-----TTGTTTAGATGTACTTAATAGAAAATTCCTCAAAGTTTAAGAGTATAAGATGAGGGTTCTACACATTCATTATTAGCTTCGGACTAGAAACTGCGAATCAATTAAAATATGAATCGAATGCATTGGTTTCTAATAATTCATGAAGGAAATTCTAAAATTTCTACAATTCAATTAGATGTGAAATCTAGAAATATACTTTTTGTGGTTGTCGAAGATC-TTTTTGTTAGAAACCCTTC----TTTTTTTTTTCATTTGTTAAAAAATGGAATTGGTT----AGTCGTCTAGTAAAAAGTAACCATAATAGCAGTCTAG------ATACTAACAAGAACAACTAATACCACCCCATTTTTCTTAAAAACAAAATAAG-----ATTAGTTGTTCTTGTATTAGACACAAAATGGCTAAGGCTGTTTCTTTCTTGGTTTAATTACAAGGATAGAA-----CTT----TTTAAATAAAATATGATATGATGAAAAGAC-AAAAAACTGACGAACCCCAGTTTCGACTTATTTAGTTTTCTTTTCATTCT------AGATATATTAGAAGAATAGAACACATTACTAAATCTAAC------AAGTGCAAGTCAAGAAGTAAAGGGCTTTCTAAGGTCACTCTCTTCTTT----TGTT------------AAAAAAAAAGTTTCATTCGATTAGTTTATATTACTAAACTCACGAGTAAATCTGTTGATTTGGAATCACAGGATGCGTAGATGTCA----AAGATGATGAATTGATTTCG-------TACCTATGGAACTATATTTTTCTTTTTGTTCGTTCGTAATA----ATTGATTGATGAATCAATTATTTTCAATTGTATCTTTCACGTGGTATTTTTTGCTTC---TTTTTTTATCTCAAAAAAGAAAAATGGAAACTTAGGAAAGTGCTTTATAAACATATGTATAAAAAGAACATATTTCATTTAGTTTCCTTATGCCCACTATAACCAGTTATTTCGGTTTTCTACTAGCAGTTTTAACTATAACCGCAGGTATTTTTATCAGTCTGAATAAGATACGACTTA------TTTGATTTGAAATTTTTAGATGAATTCGATTCGAAATTTTGAAATATTCTAGATCTTCCATAGTT--------ACTTATCATGTAAATTTGCAAT----TTTTCGTGATTGAGACTCATGGTAAATACAAATTCATATTTAAGGATAGATATTACCCTCCC-TTTTTTTCCTTTCAAACAAATTCAAATGATTGAAGTTTTTCTATTCGGAATCGTCTTAGGTCTAATCCCTATTACTTTGGCTGGGTTATTTGTAACTGCATATTTACAATATCGACGTGGTGATCAATTGGATCTTTGATTAAGTAACATCTCTTTTGTTTATTGACCTCCTACTCCTATTTCGTTGTTTTAGGATTA-----AAATTAAATTAACAACG------GAGATCAAATTCAGACTTTAGATTAGAC----TGTTATCCCTTTATTTCCGTATCATTCTCGTTCTCGATTCGATATAACAATAATGTAATCACGCTCTGTAGGATTTGAACCTACGACATCGGGTTTTGGAGACCCGCGTTCTACCGAACTGAACTAAGAGCGC------TTTTTTTCATAAAAAATTTTTTTTATGTGATGCTAATACATCTTGCATGCATATACTGACTAAATAGCAATAGTTATCCATAGT----------GAACTATTGCTATTTAGTTAGTATGTCCAATTTTAATTCGTCTCAATTGATCTATTTTTACTGCTCATACAATAACTAATAGTATGGGATAGGGATGACAGGATTTGAACCTGTGACATTTTGTACCCAAAACAAACGCGCTACCAAGCTGCGCTACATCCCTT----TCCATGTCCATGGGTTTCCAGTTTCATTCTAAAGAATCTTTGTCTTGTTTTCCACA-------------------------------------T--TTTTTTC-TTTTTTTTTTTACTTTCTCATATCCTATTAAATAATA-----------------------TCGAACTATATGTAATTATG------------TATTACAAATTATTCTATTTCTATATTCTATAGAATAAAAATATTTAATTAAATT---TA----------------------------------AAGGGAATATATAGATA------TAGAGT------ATAATAGTAACTAAAGAATCTAAAAACAA-------AGA--AT--AT------------------------------ATATATAAAGAATCTAAATATCAAAAATTTTTTTAAATATGAAAAATAGAA-TATAGAATAATAAAAAATATTCTTATTATTTTTATAT-----TATAATA---------TA------TTTTTATATTATAATAATAAAATTCATAATTTCAATAATAA-----------------------------TAAAATTCATAATTTCAGAAAA------TTCA-TT---------------------------ATAG------AATAATATAGTTAAA-----------AT-------A------------------------ATATT----------------ATAGAATGAAAT--AAAAAAAAAATATCT---------CATGAATCGTTATCCAATTCAAATTGAATTCGGACTTCCCCCGACAAATGCAAGTGATTATTAAAAAAATAAAATAACTATTTGATCATATTCC------TAT-----ATGTAATTATGTATTACAAATTACAAG---AAAAAAACGAAGGAGGAT------TTGAAATGCGAGATCTAAAAACATATCTCTCTGTGGCACCAGTGGCAAGTACTCTATGGTTCGCGGTTTTAGCGGGTCTCTTGATAGAAATCAATCGTTTATTCCCGGATGCATTGATATTCCCCTTTTTTTAATTCTAGTTAT-----T---GGAATTGGGACTGGAAGGTGTGACGAAGATTAGATATCAAATCAAATATCTGTGATTAATTCCTTC-----TTTTTTCGAATTAGAAGAAGTTTCAAAGAAAGGGAAAGGTGGATTTGTCCTCAGTGAAACTCGGAATTTTTGCCAGGTTTCAATGGAATTGAATAAAAAATTCAATTCCATTGCTATTTATAATAGAGTGAGACCACAAATGGAATTGGAATACTTGGGCAGGGGCAATAATATCATAGAAGATACTTAACTTAAATGAAAAGTCAAATACTTTACTGCGATTCGAAATATAGTTCGAAATCATTTTATTACTGAATTTTTACTGTACTATA------AAAATTAATTGG--------AACGAAATATTTGATAATTTTATTTTGAA-----TTATCAACTTATAC-TTTTTTAGTTCCTTTTTTATTCTTCGCTTCAAATCTGAAAATCGAAGAGTTAAGTGAATCAAAAAATCAAAGGAGGTTCATGCATGGCCAAGGGTAAAGATATCCGAATTACTGTTATTTTGGAATGTACTAATTGTGATAAAAAGAGTGTTAATAAGGAATCAAGGGGGATTTCTAGATATATTACTCAAAAGAATCGACACAATACGCCGAATCGATTGGAATTGAGAAAATTCTGTCCCTTTTGTTGCAAACATATGATTCACGCAGAGATAAAGAAATAGAGAA-AATGGCTCGCTTGTGTGTTACCCTT----ACAGATAAAAAATAATCTTT-CAGATA----GAAGATA------TATTCT--------AAAAATTATAT-------TCTAAT-----TCAATTAGAAATTTATATAATTTATATAATAATATAGAACAT-------------TAAGAAGA--------------------------------------TTTTTTAGATTATATATAATAA-----------------------------------------------AATTATATTATATAGCATATATATATATAACAAAC--ATTAACAAACATATAG-AAAAAAAT----AAGAATATAAATAAATTTTTATAAGAAATAGAATTTTCGGTATAGGAATAAAAAAACCATGG------------------------------------------------ATAAATCTAAGCGACTCTTTCTTAAATC------TAAGCAATCTTTTCGTAGGAGTTTGTCCCCGATCCAATCGGGGGATCGAATTGATTATAAAAACATGAGTTTACTTTATCGATTTATTAGTCAACAAGGAAAAATATTATCTAGACGCGTGAATAGATTGACCTTAAAACAACAACGATTAATTACGATTGCTATAAAACAAGCTCGTATTTTATCTTTGTTACCTTTTGTAA------ATTCA----TTACCTTTTGTTAATAATG------AA------AAAAAAAAATTTGAAAAAAGCGAGTCGAACACTAGAA-------------------------------------CTACTAC------------------------------------------G---ACTGTTCTTA----------AAAAAAAAAAAAAATAGAGTTACTC----TTCAATTGAATTCAATTTTGAATCTAAACTCAATGAAAATGTGGATTAATATTTTGTTCGAAAACTACGACAATCCTATTGGGGTTCTTGCGTTGTAAGAAAAAAGAG----AATAGGTAAAGAATAATAAATC---TTTTTTTTTTTTTTGAGCGCGGTTTTTTATTTATTTTGATGACTTTGTCATATGAATTCTAATTCTATTTTATCATACAAATCGCTTCTGTTTTACCACCTTCCCGGAGTTGAATCTCCGGGGAATTTTTATTTGTTTA------TCAGATCGTTGGCAATCATAAAAATACAATTCCCCTTTAATATAGCTATTTGTGCAACTATTTTACGATTAAGAAGTAATTGCCTCTTGTACATATTAGACATTAACTTACTATAAA------------TATAGTATATTTTCTTATTCTGGCCAATTATTGCGTTTATTCGACTGATCCACAAACTGCGAAAATCCCTTTTTTTCCTATCTCTATCCCGATTAGCGGAAACCAAAGCTTTTATTTTCTGTTGTAAAATAGTTCGAGTAAGTTTTGAATGAGCTCCGCGAAAGCTTGAT---GTAAATAAACGAATTTTTGTCCTTCGTTTTCGAGCGATATATCCTCGTTTAATTCTGGTCATTGAATAAATGAGACTTTGATGAATAACTATTTGATTTTTTCTTTCAGTTATTCTTTTATCCTTCCTAGTCTATTAATAACAAAAAGGGATTCTTCCAATGTATAAAAGAATAATTCCAATGGCTTTTGCTACTCTAACCTTCCCAACCACGATTTTTTTC-----TTTTTTTTT--------TATTTTGA------------------------------------------------------ATTAAATA------GAAATGGAGAAAGAAATGGTGGGTTCCTTCGTTTCTATGATTACGTTTTAAACGGTGAGGTCCTCTCTATACACCGGAGCCCCTTCCTTCATTGAATCTTCATTTAATCAATGTTATTGTTAACTTGTACAGTTCACACTCATGGGCTCTACCCATTAAATATCTAGTAATAGGTCTTTCACAAAGAAATCTAGCTATACAGTAACGGTATTTAAGTATGAAGATTAACTGGGTAGTTGACCCTCTTAGTCCGTTCTTGCAAAATTTAGGACATAATTTTTCTTTATTTGAAATAGGATTTTTCCCGCTTAATGGATAACCATTTGTTACCAATGGGAAAGTCTTTTTCATCTTAAATTGCAAATTAAAGTGATTCGGTTTGCACCAATCGAAATCATAAATTTTATACACAATTC------------------TTA-TTATATTAATAGAAT---------TTTAGTCTATTATCTAAAAAAACGAGTCGCACATACACCCTAGTACATGTTCCTCTGCGCTGAGGGCATCCCCGAAGAGCGGGAGATTTTGTGACATTTCGGATTGGCTTTCTTGTGTTTCTAATAAGTTGTTTTATAGTTGGCATGGTGAGTTAAGTTATATATATAT----AATGATCTGGTTTAGATCAATCCT-----AA--------------------------------------CCCG---ATAAT-----------------------------------TATGA-----AT-------------------------------------------------------------------------------------------------------TATTTAGATTCTATAAAATA-----TCT--------------TTGGTATACG---------------TAGGTA---AGAATTTAAAAAAGATAAA--------------------------------------------------------------------------------------------------------------------------------------------------------------------------------------------ATGAG-----ATAT-TT------------------------------------------------------------------------------------------------------------------------------------------------------------------------------------------------------------------------------------------------------CTGAGGAATCC--------------TTTATCCTCTT-------------------------------------TTTT------TATTCAA---ATAGAA-----------------------------------------------------------------------------------------------------------------------------------------------------------------------------------------------------------------------------------------------------------------------------------------------------------------------------------------------------TCCG---CTACCATATCAACAATTCCGTAGGCTTGGGCTTCTTCTGCTGACATAAAAAAATCCCTTTCCATGTCTTTGTTTATCTGCCATGAAGGTTTGCCTGTTCTTTGTGCATAAATCTGTGTAATAGTTTCGCGCATTTTGAGTAATTCATTCGCTTCCAGTATACAGTCTACTGTTTGTTCATCCTTAAAAGAACTAGCAGGTTGATGGATCATTACCCTGAGAA-TATAGAATA----TAACATGATAAGGGTTTCTAATAATCTTGGATT----GGAT----GATAGGCTAAGGGATGTAAATAAGAAAAAACTAATG--------AAGATAAAATGTAAAGCCGTACAGGCAGACATCTTG----TTTCTTTTTTATATAGCATACGGCTCTACTAGGA------AAATTCATTTTGAT-----CTTCC------CTCG-----AAGAAGTTTAAAATATACCAGGTCTATCAGACCCAGATCAGTAAATAATCCAATA------ACCACCTTTCTTTTTTTTTTTAGAAAATTTTTTATAGA---CTGTGATGATTCCGTT------------------------GCTCTTT------TATTTCGTCTAGTCTGTTATTCAGCAATCCCAAAGTTTCTTTT------------TT--------------------------------------------------------------------------------------------------------GAAATAGTTAATATAATAAAAAATAA-----ATATTGTTCAAAGTTTTCTGGTGTGAAAAC----AAAA---AAAGATTGTGACACTAAAAAAGGCTCCTGATAGATCAGATAAAATGGTAAATACCCCTTTTTC-----ATACTACTCTTTCGATATATAATCTAATGGTTTTG---AAAAAAAAATTATTTTTGCATATCGAACTCGAAGTGCCATGCTTTTTTTACTT----AATATTGGTGTAGGCATAGTC--TTCTTTTTTTTCTAGAA-----ATAAGAATCATTGGCGCCAA---GCGTGAGGGAATGCTAGACGTTTGGTAATTTCTCCTCCTACCAAAATAAGAGATGCCATTGAAGCGGCTAATCCTACGCATACTGTCTGTACTTCTGCTTCTACAAAATGCATAGCATCAAACATAGCCATTCCAGATATTACGTCTCCGCCCGGAGAATTTATCAACAGATATAAATCTTTGGTTTTGTCCTCTAGACTGAGATATACCATGAGACCTACAAGTTGATTTGATATTTCACTCTTTACCTCTTGACCTAAAAAAAGTATTCTTTTGTGAAAAAGGCAATTATATAAGTCAACCCAAGATG------------CCTCATCATCTCCAGGAATTAAAAATGGTACCTTTGGAACACCAACTGGC---AT---AAAATGGA----------AAAGGATGCAGTTCTCTATCTTACTTT----GCTTTGGTGT-GAGAACGTGAAACAGAATGAATTGATTTTGTTTGCTAAAAATCAT---TAGTAGCAGCGTGTATAAGAGCCGAAA-TAGGGGTCGG-----CCCTTCCATAGCATCCGGTAACCAGACATGAA-------------------------------------GAGGGAATTGGAATGAATAA----A---GGAAAGTTTTGACGAATAG--GTCGTT------CTTGA------ATATGTCTGCAT---TCACT--------------------------------------------------------------------------------------------GATATAAACACCC----------------------------------------------------------ATATAGAATAGAAACACTCA-TATAAAATAAAGTCA----CCCCCCACCACCATTGCGTATTGTTACTTATCGGGTATAGAATAGATCTGCTTCTTTTTGTTCTTACGAATGAATATAATTGTTCCAAGTTCCATTATTACTAAACAACTAGAACAAATATGAATTCTTTA---TGCGAGATTATGCAAGATAATTTACTGAAAGGGGAGGGTCCATAGTATAGTTTTTTACAGTGCAATAAAGTTACATAGTGTCTATTTTTTGTTGATATAAGAGGTATTTTCATGGGTTTGCCTTGGTATCGTGTTCATACCGTTGTATTAAATGATCCCGGCCGTTTACTTTCTGTCCATATAATGCATACAGCTCTAGTTGCTGGTTGGGCCGGTTCGATGGCTCTATATGAATTAGCAGTTTTTGATCCCTCTGACCCTGTTCTTGACCCAATGTGGAGACAGGGTATGTTCGTTATACCCTTCATGACTCGTTTAGGAATAACCAATTCCTGGGGTGGTTGGAATATAACAGGAGGGACTATAACGAATCCAGGTATTTGGAGTTACGAAGGTGTGGCCGCGGCACATATTGTGTTTTCGGGCTTGTGCTTTTTGGCGGCTATCTGGCATTGGGTCTATTGGGATCTAGAAATCTTTTGTGATGAACGTACTGGAAAACCTTCGTTGGATTTGCCAAAAATCTTTGGAATTCATTTATTTCTTGCAGGGGTGGCTTGTTTTGGTTTTGGCGCATTTCATGTAACAGGATTGTTTGGTCCTGGAATATGGGTGTCCGATCCTTATGGACTAACAGGAAGGGTACAATCCGTCAATCCCGCATGGGGTGTGGAAGGTTTTGATCCTTTTGTTCCGGGGGGAATAGCCTCTCACCATATTGCAGCAGGTACATTAGGCATATTAGCGGGTCTTTTCCATCTTAGTGTGCGTCCACCTCAACGTCTATACAAAGGATTGCGTATGGGAAATATTGAAACCGTCCTTTCCAGTAGTATCGCTGCTGTATTTTTTGCAGCTTTTGTTGTTGCTGGAACTATGTGGTATGGTTCAGCAACTACCCCGATTGAATTATTTGGTCCCACTCGTTATCAATGGGATCAGGGATACTTCCAGCAAGAAATATATCGAAGAATTGGTGCTGGGCTAGCCGAAAATCAAAGTTTATCAGAAGCTTGGTCTAAAATTCCTGAAAAATTAGCTTTTTATGATTACATCGGCAATAATCCGGCAAAAGGGGGGTTGTTTAGAGCAGGCTCAATGGACAATGGCGATGGAATAGCCGTCGGTTGGTTAGGACATCCTATCTTTAGAGACAAAGAGGGGCGTGAACTTTTTGTACGTCGTATGCCTACTTTTTTTGAAACATTTCCGGTTGTTTTGGTAGATGGAGACGGAATTGTTAGAGCTGATGTTCCTTTTCGAAGGGCAGAATCGAAGTATAGTGTCGAACAAGTAGGTGTAACTGTTGAATTCTATGGTGGCGAACTCAATGGAATCAGTTATAGTGATCCTGCTACTGTGAAAAAATATGCTAGACGTGCTCAATTGGGTGAAATTTTTGAATTAGATCGTGCGACTTTAAAATCAGATGGTGTTTTTCGTAGCAGTCCAAGGGGTTGGTTTACTTTTGGACATGCTTCGTTTGCTCTGCTCTTCTTTTTCGGGCACATTTGGCATGGTGCTAGAACCTTGTTCAGAGATGTTTTTGCTGGTATCGATCCAGATTTGGATGCTCAAGTAGAATTTGGAGCATTCCAAAAACTTGGAGATCCAAGCACAAAAAGACAGGCAGTCTAATAGAAAGAACATTCGTTTGTTCCTT-TTCGATTCGAC-TTTTTTTGTTATG-----ATATTGATAT------AGGGAACTGAATAAATTTTTATTGGAATCATTGCAGTTTGTGTTACTCTTGTTCTTTCTTTTTCTTTATCCAGGAGATAA-----TCCTCCCAAAACAGGTATGAAAGCTATAATTGTAAACCACGATCAAATCTATGGAAGCATTGGTTTATACATTCCTCTTAGTCTCGACTTTAGGAATCATTTTTTTCGCTATCTTTTTTCGAGAACCCCCTATAGTTCCAACTAAAAAGGTGAAATGATTTTTCATTAT--------------------------ATCAATTGAAGCAATGAGCCTCCAATATCGTAATATT-GGGGCTCATTACTTTAACTAGTCCCCATGTTCTTCGAATGGATCTCGTAGTTGTTGAGAGGGTTGCCCAAAAGCAGTATATAAGGCATACCCGGTAAAACTTACAATTAAACCAGATATAGAGATGGCAATTAGGGTTGCTGTTTCCATTATTATATAATATCAAGACCAAAATGGATCTAGATCTATAGGGTAAGATCCTAT------ATTTACAGCGGAATGGTATACAAAGTCAACAAATCTCAATGAATAAAAAGTAGGATTTATGGCTACACAAACCGTTGAGGGTAGTTCTAGATCTGGTCCAAGACGAACTGTTGTAGGGGATTTATTGAAACCATTGAATTCAGAATATGGTAAAGTAGCTCCTGGATGGGGAACTACTCCTTTTATGGGTGTTGCAATGGCTCTATTTGCGGTATTTCTCTCTATTATTTTAGAGATTTATAATTCGTCCATTTTACTGGACCAAATTGCTAAGAATTAGATTCACAAGAACCAACTAATTAG--TTTTTTTGAAGAGAAGGTAAAGTTTTGCATTTAAGTCTT--------------------------TGATTTGGTAGTTCGACCGTGAAACTTCTTTGTTTCTGTATTTCCGGAATATGAGTGTGTGACTTGTTATAATGGATCCTATTGATAAAACAGAACATAAAAAGGATCCATC-----ATCTTGATAGAGATGGCTTTACCCCGTCAGATATTTATTCTAGTATCTGGAACACGGAATATAGAAAATAGATTCTGAAGTATTAGAACTATGATTCATACTTAATATTTCTATTTAAAC------CTCGCAACCGGAC-----TAAAAAAAATT----TAAAGA---GTTAGAAG--------------AATAAAATGAACGATTTTTATTCTTTTAAACTGCCCCCGCT----TATATTTATTTTGATCAAAGGGCAACAGTTTCTTTGAATTTTTTTCATTATATCTATTCACTGTCATTGAATAAGTGATGATCCAGCAGTTCTTACTCAGGGAATTTTTGGACTTCGATTAAAGG-TTTTTTTGAAAATCATCGTGGTTCTGGTATGAATCTGAGGTTTTTGAATTG----ATTCATAGGGTCTTAACAAGAAAATTCCTATCA------ATAATAATCAAAAAACAACAGTAAAATAAA---AATCGCATTACATACACAAAT----------AAAAAAAATGAAGTAAATAATAGAATATTCAAGAGGCCTCGAAGAATCAAGAGAAAAGACTAGTGAGCCGACTTGAGATTTTGGCATTATAACTAAAAAGAA----TTTGGGATTTCTATTTTTTTATTATCTTCCTTCAA-----ATTGGAATA-----TTAGGATTAAGTTAAGAAGTTTAAAACTTACACATATCCG----TTTTACAAATAACCAGTATTTTAGTATTTTTGTTTGAGCCGTACGAGATGAAATTCTCATATACGGTTCTCAGGGGGGTCCCTTGGTTTACCTATCTCAATAAAGTCTATGATTGGTTCGAAGAACGTCTTGAGATTCAGGCGATTGCCGATGATATAACTAGTAAATACGTTCCTCCTCATGTCAATATATTTTATTGTTTAGGAGGAATTACACTTACTTGTTTTTTAGTCCAAGTAGCGACGGGGTTTGCTATGACTTTTTATTATCGTCCGACCGTTACAGAGGCTTTTGCCTCTGTTCAATATATAATGACTGAGGCTAACTTTGGTTGGTTAATCCGATCAGTTCATCGATGGTCGGCAAGTATGATGGTCTTAATGATGATCTTGCACGTATTTCGCGTGTATCTCACTGGTGGTTTTAAAAAACCTCGCGAATTAACTTGGGTTACGGGTGTAGTTTTGGGTGTATTAACTGCATCCTTTGGTGTAACTGGTTATTCCTTACCGTGGGACCAAATAGGTTATTGGGCAGTAAAAATTGTAACAGGTGTACCCGACGCTATTCCTGTAATAGGATCGTCGGTGGTAGAGTTATTGCGCGGAAGCGCTAGTGTGGGACAATCTACCTTGACTCGTTTTTATAGTTTACATACTTTTGTATTACCTCTTCTTACTGCCGTATTCATGTTAATGCACTTTCCAATGATACGTAAGCAAGGCATTTCAGGTCCTTTATAGACAATATGGATCATAGAAATTTGTAATCAATCATGTATCATTTTGGGGAGGAGCAATAGTATTTCATTGCTACAAATATGGATTA--TTTTTTTTTAAATAAGACATGTATTTGGATATTTCCCTTCAACTTAACAAAAGAAATTGGATTATTTATTTGACAT--------------ATATGAATAATTGAAGGGAACTCTCCGAAAAAAGAATGGATTATGGGAGTGTGTGACTTGAACTATTGATTGGGCCGTGCAGATATATGACTTTATCTTATCTGCCACATTTGCATTCA-----AAATTAAATGTGTCTTTGTTCGAACCACTGCGCAAGCCTCCTACGG-----AGGATAGGTCGGTTCGCTTGAAGAGAATCTTTTCTATGATCAGACTCGATCACATCCTGCATGAACAGGCTTCGTAATATCC------AGTAAAATAAGTAATGTGAGATAATCCAGATTATGTCTTATCTTATCTATTTAACTCTAACTTAATAGTATGGAAATGCATTCATTTCCTATGCATTGACTCAATTTACGATACTATCGGAGTGAAACAAGTAGATCTAAAGAAG----AACAAAGGTTGTATTCTATTAGTAACAAGGAAATCCTTTTTATGTAA-----CTCGAAATTCATTTTTCGAGGAATAACAGTCGAAAGGTTTGAGATCACCCAGAAAGCACTTTTCATTTTGAAAACATACTTGGGTGAAAAGCATTTACTTA-----AAAATAATAACTGAATTTTTTGCAATGGATAGTTGTAATTTAGGAAAAAAAGAGAATCTGGTCTATTTTATGACATGGAATCTTCATATATGTGTGAATAAAATAGAAATTTTTTCTATAGATGCATTTGGTTCGTTTGATTCGTGCTCGAGCCGGATGATGAAAAATTATCATGTCCGGTTCTTTCGGAGGATGG-----ATCTATAAGAATTCACCTATCCCAATAACAAAAAAACCTGACTTGAATGATCCTGTATTAAGAGCTAAATTGGCTAAAGGAATGGGTCATAATTATTATGGAGAACCCGCATGGCCTAACGATCTTTTATATATATTTCCAGTAGTAATTCTTGGTACTATTGCATGTAACGTAGGCTTAGCGGTTCTAGAACCATCAATGATTGGGGAACCCGCGGATCCATTCGCAACTCCTTTGGAAATATTGCCCGAATGGTATTTTTTTCCCGTATTTCAAATACTTCGTACAGTGCCCAATAAGTTATTAGGCGTTCTTTTAATGGTTTCGGTACCTGCGGGATTATTAACAGTACCCTTTTTGGAGAATGTTAATAAGTTCCAAAACCCATTTCGCCGTCCAGTAGCAACAACCGTCTTTTTGATTGGTACCGTAGTGGCTCTTTGGTTGGGTATTGGAGCAACATTACCTATTGAAAAATCCCTAACTTTAGGTCTTTTTTAAATTGATTGATTTGATTCAATTGTGAAATAAAATATCATGTCATGTGTATTGTGTATCTAGGGAGAATTCACTTTGAAACGACTAATCCCTAGATACATCTATTCCATTTTAGACCTATTCTGAACTGAATATATGGATTTGTGCTAAAGATTCTATTTAAATAATTTCACCTTTCTTTTTCTAAAAAGAAAGATG-AAAAAATCCAATGGATTTCAAATTTATGCAAAATCCTTTTCGATTTGTAAAATGTTTAATATATTTTTTACATCTTCTACGCGAAAATGTTCAATTTTCATAAGGTCTTCTTGACTCTTATTCAAAAGTTCCAATAATGTATGTATATTGGACTTTTTGAGACAATTATAGATCCTGGGAGGCAATTCTAATTGGTCAATAAAAATGGAGTTCAATGGTATTTCTTTTTTATTTTTTCTTAGTTTATCCTTAACCAATCTATCATGAAAAGTAAAAAGGGGTAAAGTAACTTTGTGTTGATTGTTTTCTAAATTTAAGTTTTCTTCTTCTGCATGTAAAAAAGGAATAAATAAATCAATCAAATTCCGGGAGGCTTCATAAAGTGCTTCCTTAGGAGTTAAACTTCCATTTGTCCATATTTCGAGAAAGAGTATCTCTTGTTTTTCATTCCCATTCACATAAGAATGAATACTATGATTCGCATTTCGAACAGGCATGAATACAGCATCTATAGTATAACTTCCGTCTTGAATGTTGTTTAGTGTTTTTATACGATATCCCCTATTCCTCTCAATTTGTAATTCAATACACAAATTAATCGGTTCTGTTAGGTTAGCTATATGTTGTGTATCATCAACGATTTCCACCGAAGGTGGTAAAATGATGTCTTGAGCAGTTAAATATCCAGGACCTTGAAAACAAATAGACGCATCCCGAGTTCCATACAGATTACTTCTCAATACAATTTCTTTCAAATTCATTAAAATTTCGTGTATTGATTCTTGAATACCTACTATGGTGGAATATTCATGTGGTATTTTCTCAGATTTTGCACGTGTGATACATGTTCCCTCTATTTCTCCGAGCAAAATTCTTCGCATTGCAATGCCGATTGTATCAGCTTGGCCTTTCATAAGTGGAGACAGAATAAAGCGTCCATAATAAAGATGCTTACTGTCTACTCTTGATTCAACACACTTCCACTGTAGTGTCCGAGTAGATACTTTTACTTTTTCCCCAATCATAGTTATATATTTTTATCAAAAATTGTTTATTTCTCTTGAAATCTCTTTCTTTAATGTTTATTTTTAGTTTTAGTTTTACACACGTCTTTTTTTAGGGGACCTACATCCATTATGTGGCATAGGGGTTACATCCCGTATAAACCTTAAAAGTATACCACTTCTACGAATAGCTCTTAATGCTGCATCTCTTCCGAGACCGGGACCTTTTATCATGACTTCTGCTCGTTGCATGCCTTGATCTGCTACTGTTCGAATAGCATTTGCTGCTGCGGTTTGAGCGGCAAATGGTGTCCCCCTTCGTGTACCCTTGAAGCCACACGAACCGGCAGAGGACCAACAAATCACCCGACCCCGTACATCTGTAACAGTCACAATGGTATTGTTGAAACTAGCTTGAACATAAATAACACCCTTTGGTATTTTACGAGGATGCTTACGCGAACCAATACGTC---------------------------CATTTTTACGTGAACCAATTTTTGGTATAGGTTTTGCCATATTTTATTATT-------------TTAAAAAATATAAGTCCGAAATATATGGATATATCCATTTCCTGTCAAAAACGGATTCTTTACTAT-TTTCTATCTTAATTTTATTCTAT---------TTCTACTAAGATAGATTTG-----AAATATCAAGC-----AATAATAT---------TTATTATAATACTTAATAACATAGAATAGATTCTAATATAGAATCTAT-ACTA-----TATTTTTGTTTTGATTTAATAGTTAAG------TGAATTAACT-------------ATTA--------------ATATAATACGATTTTTTGAATTTCAATATTTATTGATTTGTGCATTCGGTACTTTCTTT-------AAAAAAGAAAGCCC----TTTTTTGTTTT----GTGAAAATATTATCCTTGTCTTTGTTTATGTCTTGGATTTGAACAAATTACTATAATTCGTCCTCGTCTGCGGATCAATCGACATTTTTCACAAATTTTACGAACAGAGGCTCCTATTTTCATATTTCTCATTCCTTAACTTAATGCTGAATCTA-----TTTATTGGAAGAAAATAGGGTTTCCTTATTACATTTTTTACTTTCTCGGTCATCGTATTGTATCGGT------------GTATACATATAAAAGAAGAGTACGTCGAATTTTCTTGGAAACATAGCCCGGAATCTTATTTCAATTCTATTC-----TATTTTTTCTATTA-AAGGAACCTGGAATATACCCTCAGAAGTTATTCAGTAATTAAATCTTCATGAATTTTTTTATTTCGATTCTAGTTAA----ATCCTCTTGACATATTCACTAATGTATTAG--------------------------------------------------GATTAGAAGTAATATTAGAAATTTGTGTTTTCTCTCTCCATTGACAAGAATGAATAGAAGTTTTTT-----AT-------ATAATTCGGATAT----------A----AGAATATCCGAAAAATTACCATATATAACATAAAACTTCTCCGCCGATTCTTTCTAATCGAGCCTCTCGATCTGTCATTATACCTCTAGAAGTAGAAAGAATTACAATCCCCATACCTCCTAAAATTCTAGGAATTCGTTGATAGTTAGAATAGATTCGGAGACCTGGTGTACTGATCCGTTTTAAATTTAAAAACGTTTTAGATGATCCTTTCCTATTTCTTCTATATCGTAGAGTTAAAACTAAAAAGTATTTGTTGTTTTCCCGATGTTTTCTGACGTTTTCAACAAAACCCTCTCGTAAAAGTATTTTAACAATGTTTTCGATAATATTAGTAAGTGGTATTTGAACTGTTCTTTTTCTATTCATGTCAGCATTGCGTATCAAGGTTATTATATCAGCGATGGTATCCTTACCCATGATAAATGAAAATGATTGTTGTTCCTTACTTTCAATATAATTAACGTGCTCCCATTTTTTGATTCAATAAAATATCT-AATTATTGAATATGAGAAT---ATAAT-----AATACTCT-ATA-TATAGAAAATCTTATTATAATC--------------TAATAGGATAATGTACATA----TATATAGAATATTCTCAAACT--AAAAAAAAATAGAATATTAGAAAATGA--------------ACTATTATACTAATTCA----------AAATTCTGAATTCTA-TAAAAAAATAGAATTCAGA------------ATTTTGAATATATAAATAATAA--------------ATATATTTCATTCCTTATTGTTTCTATCTATAATAT------TA-TATATTAT-TATTATTTTGATTTATTTTTTGAA-----ATATTAATTAAATTAATC------ATTTAATAATTAAATGATATACCTATATAATGATCTCGT------ATTATAATACCTCGGGTGCTAATGAAACTATTTTAGTAAAATTTAACTTTCTCAATTCTCGAGGTATTGCGCAAAAAATTCGAGTTCCTTTTGGATTTCCTTCTTTATCAATTACAACCGCAGCATTATCATCATACTTTATTATCATACCATTACTACGTTTGAGTTCTTTACAAGTACGTACAATTACAGCTCTGATCACTTGAGATCTTTCTAAAGGCGTATTTGGTACTGCTTTTTTGATTACAGCAACAACAATGTCACCAATATAAGCATACCGTCGATTACTAGCTCCTATGATTCGAATACACATCAATTCGCGAGCTCCACTATTATCGGCTACATTTAAATAGGTTTGAGGTTGAATCATATCA-TTTTTTTTTTATCTTTCAG-------TT---AAAAAGTTGAAGTAAAAAAAATATTCTGTGTTC---AAAAAAAAAAAGAAACCCACAATTGCAA-TTTTTTTTCATACTAAAGACCTCTTTCCTTCGAATGATTATTCTGAAAGAATGAATTGAGTTCGTATAGGCATTTTCGATGCTGCTATTGAAATAGCTTTTCGAGCTATAGTTTCTGAGACCCCACTCATTTCATAAAGTATTTTGCCGGGTTTAACGACAGCTACCCAATATTCGGGAGATCCCTTTCCCGAACCCATACGCGTTTCGGTAGGTCTTACTGTAACAGGTTTGTCTGGAAATAGGCGTACCCATATTTTTCCACCCCGACGGACATTTCGTGACATTGCCCGGCGCCCTGCTTCTATTTGTCTAGATGTGATCCAAGCGGGTTCAAGTGCCTGAAGAGCATATTTTCCGAAGCAAATACGATTACCTCGATAGGCTCTTCCTTTCATTCTTCCTCGATGTTGTTTACGGAATCTGGTTCTTTTAGGGTTATAGTTGA----TGGTTGTTTCTCAATTCCATCTCTATTACAGAACCGTACATGAGATTTTCACCTCATACGGCTCCTCACGAATGAATCGATTCCAAAATATTTAACCGATAAAAAAATATAC-----AATAACATAC------ATCCATTAGAAATTTGTATATCTTGATTTGATATATATTGTTTTGGTATAAGATTCTAACGAATTTGTATTTGTC---TTTTTTTAT----TATCATATTGGATTGGAAACAATTTTGAAAT---------AA----AAAAAATTATCGCGGGCGGATATTTACTCTTTCATTATCAATTTCAGATGTAATGTAGGGTTAGTCCACAATTCCTCAAAAAACAATGAA-TGGTTCTTAGTTTCTTCCGCCATCCCGCCTAATGAATTTTTAAGATTTG-----TTTTTTTT-ACTTTTTTTTAT-AAAAAAAAATTATCTTAGGTATTCACAGGTTCCGTCGTTCCCATCGCTTTTCGATTTATGGTTAGGTCTAAATTCTACAATGGAGCCTC-----TTTAATA----------------------------TTAATAAAATTTTATTATTTA------TTTTATTCTTTTTTGTTGAATCAACCTTCTCAGTTTTATTGATTCGCGGCTCTGGATTCGTT--------TATTCTAGGAATATATTTCATCCATTATGGATTAATTTTTAATATGGATGCTTTTTTACACTACCTTTTATGAGATGACCCATAGACCTTTACATATTAGAATTCTATATCATTGATATC-----TTTTCTTTCTTTCTTTCACCTCTTCGTTTATCTGTATATTCTTATTGCTTTACAACTCATAATCAGATTCTTTTTTATTTCTGTTTTCAGTTGCTATAAT--TATATAACCACATATATCTTT-ATTTAGATTTTTTATTTG----AACGGGTTCTTTAT------ATCCAGATAATGCGAAGCGATGAGTAGGTTATTAGTTCTTTAGTTCTTTATTAAAAAATTCTACGAATTTTTGTTTTAATTGAACCACTCGAAAAAAACCAACGAGTCGCACACTAAGCATAGCAATTCCTTCCTTATAAAATAATTATTAAAATTTTTTATTGAATCTTATAAAATTTGTCATTTATTCTTTCTTTTGGAATAA----TA-------------------------ATATATTAAGAATTCCTCATTTTTTGTTTTATCCAAAG-ATGGGAGCTTAAAGATACCGAAAAGTTTTTTATTCTTTGTTTAGAAATATCCAAACTTTGATCCCCAATACCCCATAAATAGTTCGAACTGGATAGGAACAATAATCAATTTTAGCTCGAATGGTTTGTAGAGGAACCCTACCTTCTCTGATCCATTCGACACGTGCAATTTCTTTTCCGTCGATACGTCCCGCAATTTGTACTTGAACTCCTTTTGTACCCGCCTGTTCAGCTAATTCTATAGCTTTTTTGATTGCTTTACGAAATGGGATTCTATTCTTTAATTGTCCGGCTATAAATTCTGCAAGAATATTAGGGTCTCTATAAGCATTTGGAATTCTTGTAATTGCA-------------------------ATGTTGAGTTTTCGGTTCACACAATTCAGTTTTTTTTGCACATTTATCTGTAATTCTTCGATTCTTCGAGGCTTAC---CCTCGATTAATAACTTTGGAACTGCCATATAGATTATGACTTGAATCAGATCGATTCTTTTTTTAATCTTTATCC------GTCCAATTCCCTCGACACCAGAGGATATTCTTATCGTTTTTTGTATATAATTCTTGATACAATCTCGTATTATTTTATCTTCTTTTAGATTCTCGGAATAATTTGTTGGTTGTGCAAACCAAATAGAATCATGACTTTGAGTTGTACCAAGTCTGAAACCAAGCGGATGTATTTTTTGTCCCATAATTCCTCACTAC---ATATAAAATGATACGACTTATTTGTCTACTTTTTTATC--TTTTTGTTATATATCTTTATGACTCATTGACTTAGTTCGTTGAAATTTAGATTGT---GACTAGCATTTGCTGCTGCAGAATAAACCAATTC-AAAAAAATGTTAACGACGAGATCTATTATCATTT------TTCGCATATCCTAGGACGTTTCGAGTCGGTGAAAACTCTCCCAATTTATGGCCTACCATACGATCTGTTATATAAATAGGTAAATGCTCTTTTCCATTATGGATAGCAATGGTATGCCCAATCATTGTAGGTATAATGGTAGATGCTCTGGACCAAGTTATTATTATTTCTTTTTCTCCTTTTGTGTTAAGCTTATTAATTTTTCTTAATAAATGATTCGCTACAAAAGGATTTTTTTTTAGTGAACGTCCCATAGTTAATTATTCCTC-TTATAATT-------TACAAAAAAGTGAATTTTTCCTCT--------TA---TATT-T-AAAAAAATAAAATCA-------TATTATTTAATGTCATAGTAA---------------------------------ATCACTCTTTTA------TTTTTTTTATTTTTT------ATTGTAAAAACGAAGAAACAAATTCGATTTTCTCTACTCTACTA--------------------TTTAATTTATACTGTCTACTCTAACACTATTTCCTACGGCGACGAAGAATCAAATTATCACTATATTTATTCCTTTTTCTACTTCTTCTTCCAAGTGCAGGATAGCCCCACGGAGTTACTGGTTTTTTTCTACCAATCGGGGCCCTCCCTTCACCACCCCCATGGGGATGGTCTACAGGGTTCATAACAACTCCTCTTACTACAGGGCGCCTACCTAGCCAACGTTTAGATCCGGCTTTGCCCAAACTTTTCTGGTTTGCCCCAACATTGCCCACTTGTCCGACTGTTGCTGAGCATTTTTTAGATATCAAACGGACCTCTCCAGAAGGTAATTTTAATGTTGCCGATTTCCCCTCTTTTGCAATCAGTTTCGCTACAGCACCTGCTGCTCTAGCTAATTGTCCACCCTTTCCGGGTGTGATTTCTATATTATGTATGGCCGTGCCTAAGGGCATATCGGTTGAAGTAGATTCTTCTTTTTGATCAATCAAAATCCCTTCCCAAACTGTACAAGCTTCTTCCAAAGCATACGGCTTTCTGGATGTAGATAATGATATCTATACAGATGGATCTTCTATATCGTAGAATTCGTATTCT--TATA--TATATATGGCATAATGAAATACCGCATGAGTGGATATTTT-----TATAA-TATAGG------AATCTAAATCTGCATCTGCCGAATCACTCGTGTTATGA----TCTTCTACATCCTAGGTCTTCGCGTTCCTTCATCTGGCTTATGTTCTTCATGTAGCATTCAGACCGAATGACTCTATGAAATTACGTCGCTACTTCCACATAGTACAGGTAACGTAGGAGACATTTCTCTTTATCCCTGGGGGAATCTTTAGAATTATCACAGCTTAGCTTTCAATTTGCCTCTGACCATCAAATGAAATGTGAATAACCCTTGTCTCCTCCCCTCTTTGAAACAAGTGTCGCTTCTTGTTCTGTCGGTGCTTGAAACAATTTTGTCTTCTCCATATTACTATATATCTAGGGTCAATAATTTTATATGAGGAACTACTGAACTCAATCACTTGCTGCCGTTACTCTTCAGTTTTCTGTTGAAGTCTATCCTGTAGAGG------TACTCCAATTGGATCAGTGATCGATTTCTAGGTTTCGCCGTAAACCTAATTGGTTACTTCCAATTACGTAAATCAATAGTTCAAACCGCACTCAAAGGTAGGGCATTTCCCATTTTGATAGGAACTTCTGTACCATAAACAATGGTATCTCCAATTCTAGCCCCTCTCGGGTGTAAAATATATCTTTTCTCACCATCCCCATAGTGTATGAGACAAATGTATGCATTTCGATTAGGGTCATATTCTATAGTTACAATTCTACCATATATGTCTTTGTCATTCCGTCGAAAATCTATTTTCCGGTATAGACGCTTATGACCTCCCCCTCGATGCCCTGCGGTAATGATTCCTCTGGCATTTCGTCCTTTACCACAATGACGCTTTCCATAAATCAAACGATTTCGTGAATTGGATTTCACTTGACTGTCTACGGCTCCATTGCGTGTGCTCGGGATAGAAGTTTTGTATAAATGTATCGCCATGCT-----ATTTAGTGTTTTTTAATTTAAG-----TTCT----TTTCTTTC-------------------------------------------------------TAAGAGGTGGAATAGAATAACCCGGTTGAAGCGTAATGATCATACGTTTGTAATGCTTTGTATGTCCCTTAATAGATCGCACTCTTCTACCCTTTACCTTTATCGGGAGTCTATGACTATTCATAGCTATTACCTTGACACCAAAGAAGAGTTCGACCCATTGCTTTATTTCTGTTCTAGTTGATCCCGATTCGACATTAAAAGTATATTGATTTTTCCCCAATAACCGAATACTTTTGTCTGTAAATACTGCATTTTTTATTCCATTCATAAATAGATTTGCTTCCCTATGAGTTCTAGTCTCAATAAGACTACTAG--TTTTGTTATTGTTC--ATATATATTTTATCGAATATACCACATCAATTCGTTATGTATGGATGATGAGATTCCATTGATACAGATCTAATCATTCTTTATTTCTCTGATAGATTAGATGGTCTGGGTTCAAATCCTACTGAAAG---GTCCAGTAGAGTAGAGATCCGAAATTATTGCAATTAATTAAATTAATTATAAATTA----------AATTAATTATAAGAA--A---------------TATATATAT--------------TTCTATATATATAAATTATTTAAAAAA-----TAAAATAATAAT-------CTA-ATTGAAGTAAAATAATAA------------ATTGAAA-------------------------------------------------------------------------------------------------------------------------------------------------------------------------------------------------------------------------------------------------------------------------------------------------------------------------------------------------------------------------------------------------------------------------------------------------------------------------------------------------------------------------------------------------------------------------------------------------------------------------------------------------------------------------------------------------------------------------------------------------------------------------------------------------------------------------------------------------------------------------------------------------------------------AATT----------------------------------------------------------------------------------------GAAGTTTAGT----CTTGTTTTTGGAGAGAGGTTTTCATTGGGGTGCATCCAGTAGGAATTGAACCTACGACTTCGCCAATTATGAGTTGGGCGCTTTAACCATTCAGCCATGGATGCTTCGGGGGAATCCTCGTACCTGGTGAATAACCAAATTCCAATTCAAGTGAAATCTTTTAGATAAATCA-------------------ATGCATTTAAAA-TTTT------AAAAT--TAA---AAAGGGGGT-----TG----------------------------------------------------AAAAA---------------------------CAAATGCGTCAA---------------TT------TAAATACTGGGTTTTCGAATTGAGAGAGATATTTAGAGAGATCCGGAATTCTCGCGATTTCTTATATTCATGGACTCAAATAAATTCAGCGGTATCTTTCATTCACATTTTTTTCTATCAAGAGAGTTTTATCAAACTCTTAGACTTCCGAATTTGGAGTATCCTACTTTCACGCAATTCACAGGGTTTAACAAGGACAAGGAATCGATATTTCACGATCAATAATGTAGTATTCTTTGTAGTAGCGATCCTTCTATATCGTATTAACAATCGAAAGATGATCGAAAGAAAAAATTTCTATTTGACAGGACTTCTTCCTATACCTATGAATTCCATTGGACCCAGCAATGATAATAGATTGGAAGACTCAAAAGATTCAACCAATATCAAT------AGGTTGATTGTCCCGCTCCTGTATCTTCCAAAAGGAAAAAATAT------ATCTCAGAG------ATCTTTTTTCTCTGATAGATGGTCAGAACTTCATCTGGATTCAAATCCTACTGAAAGGTCCAGTAGAGATCAGAAATTATTAAAGAAAGAAGAAGATATTTCTTTTCTTTTTTCCAGGCGATCGGAAAAGAAAGAAATAGAAAATATAGTCAAAATAAGTATGTATTTAAAAAATACTGTCTCAATTCATCCTATTTCATCCGATGCAGGATATAATATGGTTACGAAGGATGAACTTGACAGTTCCAATAAGATTTCCTTATTGAAGAAAAACCCACTTTTTGGTTTATTGCATCTATTCCAGTACCGGAACAGGGGGGGATACATGTTA---CACCACTATTTGGAATCAGAAGAGAGATTTCACGAACTGGCGGATCTATTTAATCTATCAATAACCGAGCCGTATTTGGTGTATCATAAGCGATTTTCTTTTTCTATTGATTCTTTCAAATTGGATCCAAAACGATTCTTAAA----TGAGGTATGCAGGAATGAATCAAAAAAGAAATCTTTATTGGTTCTACCTCCTCTTTTTTATGAAGAGAATGAATCTTTTTATC------AAAGGATCATAAAAAAATGGGCCCGCACCTCTTGTGGTAATGATTTGGAAAATTCAAAATCAAAAAGAGTGGTATTTACTAGTAACAACATAATGGAGACAG------------------------------TCTATCAATATAGATTGATCCAAAATCTGATTCAAATACAATATAGTATCTATGGGTACATAAGAAATGTATGGAATCAATTCATTAAAAAGAATAGATTCGATTGCAACTTCGAATATGGAATTCAAAGGT------ATCAAATAGAAAAAGATACTATGAATCATACAACTATAATGAAATACACGATCAA--------------------------------------------------------------------------------------------------------------------------------------------------------------------------------------------------------------------CCAACATTTATCAAATTGGAAAAAGAGTCAGAAGAAAAGGTTCGATCCTATTTTTTGGATTTCTCGAACCGAGGGATCCTTTAATAGGGATCCTAATGC------ATATAGATATAAATGGTCCAATAGGACCGAGAATTTCCAGGAAAATTTGGACCATTTCATTTCCGAGCAGAATAGCCGTTTTCAAGTAGTGTTTGATCGATTACGTATTAATAAATATTCAATGAATTGGTCTGAGGTTATCGACAAAAAAGATTTATCTAAGTCACTTTGTTTCTTTTTGTCCAAGTTTCTTCTCTTTTTGTCTAACTCACTTCCTTTTTTCTTTGTGAGTTTCGGGAGTATGCCCGTTCATAGGTCCCAGATCCACATCTATGAATTGAAAAGTCCGAATGATCCACTCTCTAATCAGTTGTTAGAATCAATAGGTCTTCAAATAGGTAATTTGAAAAAAAGTAAACCCTTCTTATTGGATGACTACCATACTTCGCAAAAATCGAAATTATT----------------------------------GATCAA------TAAGATACCAAATAGGATGACGGATTCCTATTTCTCAATGATATCTCACGGTCAAGACAATTGGTTGAATCCCGTGAAACCGTTTCATAGAAGTTCATTGATATCCTCTTTTTATAAAGCAAATCGACTGCGATTCTTGAATAATCCATATAATTTAGGCTTCCATTGGAACACAAGATTCTCTTTTTATGTGGAAAGGGCCCGTATTAATAATTATGATTTTCTGTATGGCCAATTCCTCAATATCTTGTTCAGTCGAAACAAAATATTTTCTTTGTGTGGCAGTAAAAAAAAACATGCTTTTTTGGAGAGAGATACTATTTCACCAATCGAATTACAGGTATCTAACATTTTAATACCTAAGGATTTTCCACAAAGTGGTCACGATAGAACTAGTTACTCGATCGCAGAAATTTATGGAACACCTCTAACAGAGGAAGAGAAAGTCCATTTTGAAAGAATTGATTGTCAACCTCTTTCAGATATGAATCTACCTGATTCAGAAGGGAAGAACTTGCATAAGTATCTAAATTTCAATTCCAACATGGGTTTGATTGAAACTCCATATTCTGATAAATATTTCCTATCCGAAAAGAGGAAAAAACGTAGTCCTTATGTAAAAAAATTCCTTGAGAAAGGGAGGATGGATAGAACTTTTCAAAGATATAGTGTTTTTTCAACTCTCTCAAAATTGAATCGATTAAAAAGATATATACCATGGTTACTTACCTCGACAGGGTACAAATATCTAAATTTAATAGTTTTAGATACTTTTTCAGACCTAGTGACGATACTAAGTAGTAGTAAAAAATTTCAAAAATTTATATCCATTTTTCATGATATTATGCATGTATCAGATATATTATCGGGAATTATTAAGAAAAAATTGTGTCTT------TCACAATGGAAT---CTGATAAGTGAGATTTCTAGTAAGTCTTTCCATAATCTTCTTCGCGAAGAAATTTTTCATCGAAATAATGAGTCACCATCAACACATCTGAGATCGATAAATATTCAGGAGTTCTTCTATTCAATCCTTTTCCTTCTTCTTGTTACTGGATATCTCATTTTTACACATCTTCTCTTTGTTTCTCGATTCTATGGTGAGTTACAGACAGAGTTCCAACAGGTCAAATCTTTTATGATTCCATCCTACATGATTGAGTTGCGAAAACTTCTGGATAGGTATCCTACATCGGGACTAAATTCTTTCTGGTTAAAGAATCTCTTTCAAGTTGCTACGGAACAATTAGGAAAGTTTATAGAAGAAAGACTAGGTTCTACTTCTGTCA---------------GTGGTGGTGCCATTTCTGAGGTCAAATCCATACGTTCTAAGAAGAAAGATTTCAATCTCATCGATCTCATAAGTCTTATACCAAATCCCATCAATATAATAACTTTTTCGAGAAATACTAGACATCTAAGTCATACAAGTAAATTGATATATTCCTTCATAAGAAAAAGAAAAAAGGTAAATAGTGATTGGATTGATGATAAAATAGAATCCTGGATCTCGAACAGTGATTTTATTGCTGATAAAGAAAGAGAATTCTTGGTTCAGTTCTCTACCTTAACGGAAGAAAAAGGGATTGATCAAATTCTATTGAGTCTGACTCATAGTGATCATTTAGAAAAGAATAACTCTGGTTATCAAATGATTGAACAACCGGGAACAATTTACTTACGATATTTAATTGACATTCATAAAAAGGATCTAATGAATTATGAGTTCAATCCATCCTGCTTAGCAGAAAGACGGATATTCCTTGCTCATTATCAGACAATCGCTTATTCACAAACCCCGTGTGGGGCTAGTAGTTTTGATTTACCATCCAATAGGAAACCCTTTTCGCTCCGGTTAGCCCTACCCCTAGGAGGGGGTATTTTAGTGATTGGTTCTATAGGAACTGGACGATCCTTTTTGGTCAAATACCTAGCGAAAAACTCTTATGTTCCTTTCATTACAGTATTTCTGAACAAGTTCCTGGATAACCAGCCTAAGGGTTTTAATATTGATGAGAATGATAGTGAAGAGCAAATTTTTGATGAGAAAGAGGGTACCATTTACAGTCTTTTACCTAGTAAC---GAGAGTCAGGATAGTTACTATAGTTACGATAGTGATGATAGTGATGATAGTGAGGATTTCGACCGTGACCTTGATAGGAAGCTCAAGTTTATAACTATGAAGGATGTGCTACCTAGCGATCTTAT------ACCGGAAATAGACCGATTTTTGATCACCCTTCAATTCGAATTAGCAAAAGCAATGTCTCCTTGTATAATTTGGATTCCAAACATTCATGATCTGAATATGAATGAGTCCAATGACTTATCCCTCGGTCTATTCGTGAACTATCTTTCTAGGGATAGTAAAAGATGTTCCAATACAAATATTCTTGTTATTGCTTCGACGCATATTCCCCAAAAAGTAGATCCCGGTCTAATCGCTCCGAATAAATTAAATAAATGCATTAAGATACGAAGGTTTCTTATTCCACAACAACGAAAGCACTTTTTTACTCTTTCATATACAAGGGGATTTCACTTGGAAAAGAAAATGTTCCATACTAATGGATTTGGGTCCATAACGATGGGTTCCAATGTACGAGATCTTGTAGCACTTACCAATGAGGCTCTATCAATTAGTATTATACAAAAGAAATCGATAATAGACACTAATATAATTAGATATGCTCTTCATAAACAAACTTGGGATTTGCGATCTCAGATAAGATCGGTTCAGGATCATGGTATCCTTTTCTATCAGGTAGGAAGGGCTGTTTCACAAAATGTACTTCTAAGTAATTGCTCCATAGATCCTATATCTATTTATATGAAGAAGAAATCATGTAACGAGGGGGATTCTTTTTTATACAAATGGTACTTCGAACTTGGAACAAGCATGAAGAAATTAACGATCCTTCTTTATCTTTTAAGTTGTTCTGCCGGATCGGTCGCTCAAGACCTTTGGTCTCTACCGGAACCCAATGAAAAAAATGGGATAACTTCTTTTAGACTCGTTGAGAATGATTCTGATCTACTTCATGGCCTATTAGAAGTAGAAGGCGCTCTGGTGGGATCCTCACGGACAGAAAAAGATTGCAGTCAGTTTGATAATGATCGAGTGACATTGTTTCTTCGGCCCGAACCAAGGAATCCCTTAAATATGAT------TAAAAAAGGATCTAATTCTATCGTTGATCAGAGATTTCTCGATGAAAAATATGAAT---CGGAATTTGAAGAAGGGGGAGGAGTCCTCAACCCGAAACAGATAGAGGAGGATTTATTAAACCACATAGTTTGGGCCCCTAGACTATGGCGCCCTTGGGACTTTTTATTTGATTGTATTGAAAGATCCAATGAATTGGGATTTCCCTATTGGGAGAAGTCATTTCGGGACAAGCAGATCATTTATGATGAA------------GAGGATGAGGATGAGCTTCAAGAGAACGATTCGGAGTTCTTGCAGGGT------GAAACGATGCAGTACCAGACACGATATAGGTCTTCCAAAGAACAAGGCGTTTTTCGAATAAGCCAATTCATTTGGGAACCCGCGGATCCACTCTTTTTGCTATTCAAAGATGATACTTGTGTTTCTGTGTTTTCACATCGAGAATTCTTTGCAGATGAAGAGATGTCAAGGATACTTCTGACTTCCCAAACAGAAAAACAATATTGGAAATATATAAATCAACCCTGGTTTATGAAGA------ATACACAAGAAAAGCATTTTGAATTGTTGATTCATCGACAGAGATGGCTTAGAACCAATAGTTCATTTTCGAATGGATTTTTCCGTTCTAATACTCTATTGGAGAGTTATCAATATTTATCAAATCTTTTTCTATCTAATGGAACGCTATTGGATGAAATGACAAAGACATTGTTGAGAAAACAATGGCTTTTCCCGGAC------GAGATGGTTGTTGCTATCTCTTCCAATAACGAATCATTGGT-------TTAACCGAATAACTAAATAAAATAGATACTTTCTTTCTCTTCGTCTCAAATTGATA----TAATTGATATTAGGGGATCTTC-----TGAAACATCCCCTAATATCAATTAATACTAAACATTCTTGT-------------TGACTGAGACTAACTCTAATTGTCTTGTTCTGAAGTAAACAAAGAGATCTACGGGATGGTTTGTCCTATTAAGATATTCAGGACCAA-TAAGTACTGAATTCTCTTTCT-------TTTAGGATAGGTC-----CTGAAAGGAAAAGGAAGGTTGGCATGCCAACAGGCGTCTTTTATGGAA------TTAACCCAACCTGAAAGTATAGTACCCAC---TTTTT---GGAATGTGCGGGGTCAAAGTAATTGATTGAATAGGTAAGTCGCCAATCTCTAAAACAGACTATGCAATGTCCTTTATCCGTTGGTTTACGGGTGGGCATTTTACTAGAG----GTTTCTATTGTAACCCTGTGTGATTCCTGTTCCAGCATATAATTGGGCAGGTGCAGGGCGGACTATTTCAAAAAGGACTCTCCATT------CATTAGATCCAGAAAATCATCAAAATTTCGTGACCCGCTGGCGAACTTAATCCAA------------TTCAATAA----GAGATCTCAATATTATGCCTTGAAGAGGACTCGAACCTCCACGCTGTTTAGCACGAGATTTTGAGTCTCGCGTGTCTACCATTTCACCACCAAGGCATATTCAAAGTGAATTGTATTCCATAAATATGATATCTATTTAGTGATATGTATGGAATACGTGACAAAAGAAAAGTGGAGTTTGAAAGTTTTTTTATTGATTGGTCCTGTCATATAGGCCCGAGTCGGACATCCAATTGGTTCGATTTGAATTATCCG------AAAGATAGAGATCTTATATATTTATATTATTCTAT----------TATATTCGATAAAAAATGGACAATCAAACCTAT-----TTTTGGCTTCAATAGAAAGAAGCCAAAAGAGGTAA-TATAGGGTCTGA-----AATAATG----AGAGATATTTAA-----AATTAAAAAGCATACGCCTATTCCCA----------GAATGACGCATAGATCTATATTTAAGCAGAGT------ATTTAGATACGCTTGAATGTATAGAATCC------------TATCCTATTGTCGTCCGCTATGGAATGAACTTATAATCATGGAATCGACTCGATAGTCAGATTATAGATTATAAGTTCATAACCCTAGCCCATTCCCATTTTGGGTGGAACAGATCTACTAAATTCTTTGATTCCAGTT-----AGTAAAGATAAGAGT-----TCAACTTATAA--------AAAAATAGATTCTAGAAGCTAAAAAAGGGTATCCTGAGCAATTTCAATAATGGGGTTCATTGATATTCCTGGTATAGTAGATGCTATCACACATATAATCATACTCAATTCGATGGAATTGTTTGATCTTAAACTTAAAGGAGACCTTCTATAATTTCGCACGTAAGGAGTTATTTCTTGGTTTCGTCCAGTCATTAATAACTTAATTATTTTTAGATAATAATAGATGGAAACAACGCTTGTAAGAAGTCCTATTAAAACCAAGAAATATAGGCCTGCTTGCCATCCACACCAGAATAAATAAAGTTTTCCGAAAAAACCTGCTAGTGGGGGAAGACCTGCTAAGGATAAGAGACATAGGGCTAAAGAGAGAGCCAAAAAAGGATCTTTCGTGTATAATCCTGCATAATCTCGAATGTTATCAGTTCCGGTACGTAGACCAAATAATACAATGCAAGCAAAAGTTCCTAGATTCATGGCGATATAGAACAGCATATAAGTTATCATGCTTGCATATCCACCGTTTGAGTCTCCAACAATTATTCCAATAATTACATATCCGATTTGACCTATGGACGAATACGCAAGCATACGTTTCATGCTTGTTTGGGTAATAGCAATGAGATTCCCTAATATCATGCTAAGAATAGCTAGGATTTCCAGAAGAAGATGCCATTCGTTTGATGAGAAATAAAAAGGAATATCCAAAATTCGAGTGGCTGAAGCTAAAGCAGCTACTTTCGAAGTAACAGAAAGAAAAGCAACGACTGGAGTGGGAGAGTCAGAGTCGAAAAGAGGATTCCTCACTTTTTTCTCTCATTCAAAACCGTACATGAGACTTTCATCTCGCACGGCTCCTAAGTGATAAAAGAAAGAAGATGAGTTCTTCTTTCTTTTATGATTTCCTTCCTCGCGTATGTATAAGACCGAATCCATCCATTCGATTTTGAATTTTCAAAAGGATTTGTAATCCTTAACTTTTCGAGGAATCCTTCATCAGTGGTTGTGAATGACCGATTTTTCGCAATCTTTATGATTTGTTCCTACGGAACCGAGGTCAAAAAGATTAAGAAATAGAACCATCTGATTTTATTCGTTCTCAATAGCCATGAGATGATCATCTTAGGGTGATTCTGTTGTTGACGGATGCTC-----CTATTATACTCGTAGTCTCTGAAGGATGAGAACCAACTATGTAGCATCTACATCGAGAATTCTAGTATTGTATACGTCATTAGTCTGATCCTTTGTAGGAACTACCCGTAATAATGAACTTGCAAAATGAATCCTTTTATCATAAAAGGATTCGTTGTTCCTGACTCTGCTTCACCTTAA----TTGTTATTTGAACAAGTAAAGTTATGTCTTGGTCCGAGTGGGAATAGCATTTCTCTTCTGCATGTCCATAGAGTTTTGAAAAATCCAAAC----ATCTCAGAA----ATAGATAGAGAGGTCGGAATTTCTTGAACGAACCGCACTCCTTCGTATACGTCAGGAGTCCATTGATGAGAAGGGGCTAGGGAAAGCTTGAACCCAATTCCTACAGTGATGAATATAAGCGCAATTGAAATTCCGGGAGAGTTATACATTTGTGTATTGATAAGACCATTCACTATTTCTTGAAGCTCGATCTCTCCTCCGGATAAACCATATAGCCAAGAGAAACCATAAACCAGAATAGAAGAGCTTGCCCCACCCATGAGTAAATATTTCATAGTAGCCTCATTAGACCGTACATCTTTCTTGGTATATCCAGATAGTAGATAAGAGCATAAACTGAAACATTCTAGAGCTACAAAGATAGTTATTAAATCGTTAGCGCTGCATAAAAACAGTCCTCCTAGAGTAGCTGTTAATATAAATAACAAAAACTCGGTTATAGCCATTTCTGTACATTCTATGTACTCTACGGATAGAGGAATACATAGAGTTGAAGATAGTAAAATAAGAAATTGAAAGATTTCGTTGAAATTGTTCGTTTGGAAATTTCCCGAAAAGCTAATCATGGGTTCTTCTCTCCATCGGAACAATATGGCCGTTATGCTCATTACTAAACTTGTTGAAGAGATAAAATAGAACCAAGATATATCTTTTTGATCAGAGGTTAAATCGATCATCAGAAGAAGAATTAGGCCAAAAATTAGGATAAATTCTGGGAAAATAAAACTTCCATCGAAGAGAAGCAAATGAAAGGCTTTCATAAAAATTCTCGTAGAATCGAGAATGAGGTTTTCATTCTGTACATGTTAAATCATGAATTAGTAATTGCACCCAATCTTCAAAAAAATCCCAATTGTTTCAAAATTTCGCTTCTTCGAATGGAAAATTTACAGAATCCCCATAACAGGAATA----GGACCAAAACTTATTCATTCCAGGATATTCTTAATAAATTATGTTTTTTTGTTTGTCCCTTCCTTCCTT-TTCGTTTGTTTCGAGAGATCCATCAATCAATTCCGATTCTTT----TTCTATTCATTTCCGGTTGGAGATGTATGGA---------------------------TTAACGAAAATGTGCAAAAGCTCTATTTGCTTCCGCCATTCTATGAGTCTCTTCCTTTTTGCGTATGGCATCGCCACTCCCTTTGACAGCATCCAATAATTCGGAACTTAATTTGAAAGCCATATTTCGACCCGGACGTTTCCGGGATGCCCCTAATAACCAACGAATGGCAAGTGCTTTTCCTTGTGTGGATCCAATTTCAATGGGAACTTGATGAGTAGATCCCC---CTACGCGTCTTGCTTTTACTACTATATCGGGAGTTACTCCACGTATTGCTTGACGTAAAACAGATAGTGGATTTTTTTCTGTCTTTTGTTGAATCCTTTTCATAGCTCGATAGATAATTTGATAAGCCAATGATTTTTTTCCGTTTTTCATAATACGGTTAACCAACATGTTAACTAATCGATTACGATAAATTGGATCAGATTTTGCGGTTTTTTTTTCTACAGTACCTCGCCGTGACATGAGTTTTAAAGGGGTAATCCA-TTTTTATAACTTATAGGAGCTAAAATCATTTATTTTGG------CTTTTTGGCGCCATATTTGGAACGCCCTTGTTTACGATCCTTTACTCCGACAGCATCTAGGGTTCCTCGAACAATGTGATATCTCACACCAGGTAAATCCTTAACCCTTCCTCCTCTTACTAAGACTACAGAATGTTCTTGTAAATTATGGCCAATACCGGGTATATAAGCAGTGATTTCAAACCCAGAGGTTAAGCGTACTCTGGCAACTTTACGTAAGGCAGAGTTTGGTTTTTTAGGGGTAATGGTGGAAAAGTTGACAG-----ATAAGTAAGTCATCCTTACTGCCACTCTACAGAACCGTACATGAGATTTTCACCTCATACGGCTCCTCGTTCAATTCTTTCTAAGTCAGAGGATCCTTTTTATCGTTCGAAAATCTATACCC--------CGTACCGAAAAGTAACTAGGACCAATTCAGTCACGTTTTTATCTAATA-------AAAAAAG---AAATCTTTCTCAATCAA----TCTTTTTGCCCCTCATTCTTCGAT-----AATCAGAAGGAA---CCTTTTAAATCAAGTTTGAATTTGTTCATTTGGAATCTGGACTCTAT-------CTACTGCATTTTTATTTACTTCTTTTT------TATTCTTCC------ATTATTA-----TAT------TCCTT-AAGTTCCACAGGTTTGATCCTTTAGAATCTGACCCATTTTCTCATTGAACGAAAGTGAAAGGTACGAAATAAATGAGATTGATTTGTCG------ATC---AAAAGTACTATTTAAAATCTTCGGT----TTTT------TTCCTCTTTCTCTATCTAGTAGGTATAAATAT---------------------TATTATATTCCAAAGTAGATTCCAATTCTTTGCCAATAAAATACCTCCCAAAGAAAATCCGGAATTGGATCTCAAATTGAATTGACGGGTTAGTGTGAGCTTATCCATGCGGTTATGCACCCTTCGAATAGGAATC----TATTTTCTAAAGGATCCCGGCTTTCGTGCTTTGGTGGGTCT-----TCGAGATTGATTCTTTCGCTGACCTATGTTGTGTTGAAAGGATATCCATATGATCCGATCGATTGTGTAAAGCGCGCGGTCTTC----------------------TAT-AATAAAAAATTAATAATTAAT--------------------------------------------------------------------------ATAAAATAAAAGAATATTTTGTATTTCGATT------------------------------------------------------AGTAT-TAG-----TATAT--------------------------GTTATCTATATATT-------TATATA-------------ATATATATATGTAAT------ATAATAA---------------------------------------TA---------TAT------AT------------------TAGT---------ATTA--------ATTAATAATTAT----TAATAATTAGTGATC-----TCAGT----AAGTCCTTTCTTTCTTGATGAATTGTTGGCACCAGTCTTACATTTTATCTCTGTGGAACGAAGAAAAGCAAGTA----GGTCAACCTGTTTCCAATATACAACATGGGTTCTGGCAATGCAATATGA-----TTGGACTCTCATGTCGATCCGAATTAATCATCCCT-TAC-------TACGGAGATTCATCTTTACCTCCTAGACAAGAGGATAGCAAGTTACAAATTATCTCTTGGTAGTACATGTATTTTTTTACTAT-------------------------------ATTATACTACTATAATAAT---------------ATATAAATAGAATAATATAATTA------AAATTGATTGAAGTGG---ATCCAATCCATATACTTAGTTCTGA------------------------------------------------------------------------------------------------------------------------------------------------------------------------------ATTTTTCTATTTTTATTT-AAGAATTAAG-----ATTAAGAATCTCCAGTCGGGTTCTTTTCTTACCCGTATCGAATAGAACATGCTGAGC-----CAAATCTTCTTCATGGAAAACCTGCTTTATTTAGATCGGGAAAATCGTACGGTT--------TTATGAAATGATGTGCTATTGCTCAAATCCGTAATCCATCCTATTTCCAATAAGGGCAATTGACAATTGAATCAAATCCCAT-TATT----TTCGTATCCGTACGAGTCAGTTTTATTTATT-----G-------ACAAGGGGTATAACTCAGCGGTAGAGTGTCACCTTGACGTGGTGGAAGTCATCGGTTCGAATCTGATTATCCCTAAACCCATTGGAATCCAAAAATTCCAACGGGGATTT----TTCTATTTTGATGACGGGATCGA----ATCAAAATGGAGAATGG--------AAAAGAGGCTAGTGGGATTGACGTGAGGTGGGGCAGCACTATATAATATTTCTGGGAGGCAACTCCGAACGAATATGACATGGATACTAG----------------TTATTAAATG----AAAGAATAT---TCCGAATCAGCTTTGTCTACTAACAAGGAAGTT-ATAAGTAATGCAACTAGGAATCTCATGGAGAGTTTGATCCTGGCTCAGGATGAACGCTGGCGGCATGCTTTACACATGCAAGTCGGACGGGAAGTGGTATTGCCAT------------------------------------------------------------TTCCAGTGGCGGACGGGTGAGTAACGCGTAAGAACCTACCCTTGGGAGGGGAACAACAGCTGGAAACGGCTGCTAATACCCCGTAGG-CTGAGGAGCAAAAGGAG-----GAAT----CCGCCCAAGGAGGGGCTCGCGTCTGATTAGCTAGTTGGTGAGGTAATAGCTTACCAAGGCGATGATCAGTAGCTGGTCCGAGAGGATGATCAGCCACACTGGGACTGAGACAAGGCCCAGACTCCTACGGGAGGCAGCAGTGGGGAATTTTCCGCAATGGGCGAAAGCCTGACGGAGCAATGCCGCGTGGAGGTAGAAGGCCTACGGGTCGTCAACTTCTTTTCCTGGAGACGAAGCAATGACGGTATCTGGGGAATAAGCATCGGCTAACTCTGTGCCAGCAGCCGCGGTAAGACAGAGGATGCAAGCGTTATCCGGAATGATTGGGCGTAAAGCGTCTGTAGGTGGCTTTTTAAGTTCGCCGTCAAATCCCAGGGCTCAACCCTGGACAGGTGGTGAAAACTATCAAGCTAGAGTACGGTAGGGGCAGAGGGAATTTCCGGTGGAGCGATGAAATGCGTAGAGATCGGAAGGAACACCAACGGCGAAAGCACTCTGCTGGGCCGACACTGACACTGAGAGACGAAAGCTAGGGGAGCGAATGGGATTAGAGACCCCAGTAGTCCTAGCCGTAAACGATGGATACTAAGCGGCTGTGCGTATCGACCCGTGCAATGCTGTAGCTAACGCGTTAAGTATCCCGCCTGGGGAGTACGTTCGCAAGAATGAAACTCAAAGGAATTGACGGGGGCCCGCACAAGCGGTGGAGCATGTGGTTTAATTCGATGCAAAGCGAAGAACCTTACCAGGGCTTGACATG-CCGCGAATCCTCTTGAAAGAGAGGAGTGCCTTCGGGAACGCGGACACAGGTGGTGCATGGCTGTCGTCAGCTCGTGCCGTGAGGTGTTGGGTTAAGTCCCGCAACGAGCGCAACCCTCGTGTTTAGTTGCCAACGTTTAGTTTGGAACCCTGAACATACTGCCGGTGATAAGCCGGAGGAAGGTGAGGATGACGTCAAGTCATCATGCCCCTTATGCCCTGGGCGACACACGTGCTACAATGGACGGGACAAAGGATCGCGACCCCGCGAGGGTGAGCTAACTTCAAAAACCCGTCCTCAGTTCGGATTGTAGGCTGCAACTCGCCTACATGAAGCCGGAATCGCTAGTAATCGCCGGTCAGCCATACGGCGGTGAATTCGTTCCCGGGCCTTGTACACACCGCCCGTCACACTATGGGAGCTGGCCATGCCCGAAGTCGTTACTTTAACCGCAAGGAGGGGGATGCCGAAGGCAGGGCTAGTGACTGGAGTGAAGTCGTAACAAGGTAGCCGTACTGGAAGGTGCGACTGGATCACCTCCTTTTCAGGGAAAGTGAATGCTTTTTGAAAAGTTTGGTTTGACACTTCT-----TTGACACTACACACA-----TAT-TATGATATATACTAATA-------------------TATCATATACGTG-TAAGTTA-GGCCCCGGTCGTTTCTCGACGACC----------------------GAAGTAAGTCAGACTAAACTCATAACACAAGTAGCTTAATCCTAGGTCGGAACAAGTTGATAGGAGCTCCTTTATTTTGCCCAATGCAGCCTGCAATTCTCGGGCAAAATAAAGATAAAGCGAGAGATGGTGTTTCTCTCGCTTTTGTAATTGCGGT--CCCCCCCAGC--GGGGGGCCCACACAACGGGCTATTAGCTCAGCGGTAGAGCGCGCCCCTGATAATTGCGTCGTTGTGCCTGGACTGTGAGGGCTATCAGCCACATGGATAGTTCAATGTGCTCATCGGCGCCTGACCCTGAGATGTGGATCATCCAAGGCACATTAGCATGGCGTACTTCTCCTGTTTGAACCGGGGTTTGTAAACAAACTTCTCCTCAGGAGGATAGATGGGGCGATTCAGGTGAGATCCAATGTAGATCCAACTTTCTATTCACTCGTGGGATCCGGGCGGTCCAGGGAGGACCACCGTGGTTCCTCTCCTCTCGAGAATTCATACATCCCTTATCAGTATATGGACAGCTATCTCTCGAGCACAGGTTGAGGTTCAGCCTCAATAGAAAAAGAAAAACGGAGCACCTAACAACGTATCTTCACAGACCAAGAACTACGAGATCACCCCTT-------TCATTTGATTCTGGGGTGACGGCGGGATCATACCATTCGAGCCTTTTTTCATTTCATGCTTTTCCGGGGGGTTTGGAGAAAATTGCAATC-----AATAGTATTTTACTAATCTATCTCTTGACT-----CGAAATGGGAGCAGGTTTGAAAAAGGATCTTAGAGTGTCTAGGG-TTGGGCCTGGAGGGTCTCTTAACGCCTTCTTTTTTCTTCTCATAGTGAGTTATTGCACAAAGACTTTCC------------------ATGGTAAGGAAGAAAGAAGGGGCAACAAGCACACTTGGAGAGCGCAGTACAACGGATAGTTGTATGCTGCGTTCGGGAAGGATGAATCGCTCCCGAAAAGGAATCTATTGATTCTCTCCCAATTGGATGGACCGTAGGTGCGATGATTTACTTCACGGGCGAGGTCTCTGGTTCAAGTCCAGGATGGC---CCAGCTGCGCCAAG-----GAAAAGAATAGAAGAAAGACTGACTTGACTCCTTCATGCATGCTCCAACTTGGCTC-GGGGGGATATAGCTCAGTTGGTAGAGCTCCGCTCTTGCAATTGGGTCGTTGCGATTACGGGTTGGATGTCTAATTGTGCAGGCGGTAATGATAGTATCTTGTACCTGAACCGGTGGCTCACTTTTTCTAAGTAATGGGAAAGAGGACCGAAACATGCCACTGAAAGACTCTACTGAGACAAAGATGGGCTGTCAAGAACGTAGAGGAGGTAGGATGGGCAGTTGGTCAGATCTAGTATGGATCGTACATGGACGGTAGTTGGAGTCGGTGGCTCTCCTAGGGTTTCCTCATCTGAGATCCTGGGGAAGAGGATCAAGCTGGCCCTTGCGAACAGCTTGATGCACTATCTCCCTTCAACCCTTTGAGCGAAATGCGGGAAAACAAAAGGAAAGAAAATCCATGGACCGACCCCATCGTCTCCACCCCGTAGGAACTACGAGATCACCCCAAGGACGCCTTCGGCATCCAGGGGTCGCGGACCGACCATAGAACCCTGTTCTAAAAGGGGAACGGATTAGTTATCCGCTCTCAGG-----TTGAACAGTTAAGGGTCGGAGAAGTGCAATTACTCATTCTTAAAACCTGCACCAAAGAGTCGGGCGGAAAAA-GGGGGGAGAAGCTCTTCGTTCCCGGTTCTCCTGTAGCTGGATCCTCCGGAACAACAAGAATCCTTAGTTAGAATGGGATTCCAACTCAGCACC----TTTTGATATTTTGAGAAGAGTTGCTCTTTGGAGAGCACAGTACGATGAAAGTTGTCAGCTGTGTTCGGGGGGTTATTGTCTATCGTTGGCCTCT-ATGGTAGAATCAGTTGGGGCCTGAGAGGCGGTGATTTACCCTGTGGCGGATGTCAGCGGTTCGAGTCCGCTTATCTCCAACTCGTGAACTTAGACGATATAAAACTATATGATAGCACTCATAGCACTCTATTTTGCCAATTCGGCAGTTTGATGTATGCTATGATTTATCATTCATGGACGTTGATAAGATCCTTCTATCTAGTAGTAGCACCTTAGGATGGCATTCAAGTTAAGGGCGAGGTTCAAACGAGGAAAGGCTTATGGTGGATACCTAGGCACCCAGAGACGATGAAGGGCGTAGTAAACGACGAAATGCTTCGGGGAGTTGAAAATAAGCATAGATCCGAGGATTCCCGAATAGGGCAACCTTTCGAACTGCCTGCTCCACGGGCAGGCAAGAGACAACCTGGCGAACTGAAACATCTTAGTAGCCAGAGGAAAAGAAAGCAAAAGCGATTCCCTTAGTAGCGGCGAGCGAAATGGGAGCAGCCTAAACCGTGAAAACGGGGTTGTGGGAGAGCAATACAAGCGTCGTGCTGCTAGGCGAAGCACTCGAATGATGCACCCTAGATGGTGAAAGTCCAGTAGTCGAAAGCATCACTAGCTTATGCTCTGACCCGAGTAGCATGGGGCACGTGGAATCCCGTGTGAATCAGCAAGGACCACCTTGCAAGGCTAAATACTCCTGGGTGACCGATAGTGAAGTAGTACCGTGAGGGAAAGGTGAAAAGAACCCCCATCGGGGAGTGAAATAGAACATGAAACCGTAAGCTCCCAAGCAGTGGGAGGAGTAAGGGCTCTGACCGCGTGCCTGTTGAAGAATGAGCCGGCGACTCATAGGCAGTGGCTTGGTTAAGGGAAACCACCGGAGCCATAGCGAAAGCGAGTCTTCATAGGGCTATTGTCACTGCTTATGGACCCGAACCTGGGTGATCTATCCATGACCAGGATGAAGCTTAGGTGAAACTAAGTGGAGGTCCGAACCGACTGATGTTGAAAAATCAGCGGATGAGTTGTGGTTAGCGGTGAAATGCCACTCGAACCCAGAGCTAGCTGGTTCTCCCCGAAATGCGTTGAGGCGCAGCAGTTGACTGGACATCTAGGGGTAAAGCACTGTTTCGGCGCGGGCCGCGAGAGCGGTACCAAATCGATGCAAACTCTGAATACTAGATA-TGACCTCCAAGGGTCAAGGTCGGCCAGTGAGACGGTGGGGGATAAGCTTCATCGTCGAGAGGGAAACAGCCCAGATCACCAGCTAAGGCCCCTAAATGATCGCTCAGTGATAAAGGAGGTGGGAGTGCAGAGACAGCCAGGAGGTTTGCCTAGAAGCAGCCACCCTTGAAAGAGTGCGTAATAGCTCACTGATCGAGCGCTCTTGCGCCGAAGATGAACGGGGCTAAGCGATCTGCCGAAGCTGTGGGATGTAA-AAATAAATCGGTAGGGGAGCGTTCCGCCTTAGATCGAAATAACCGCGCGAGCGGGGATGGACGAAGCGGAAGCGAGAATGTCGGCTTGAGTAACGCAAACATTGGTGAGAATCCAATGCCCCGAAAACCTAAGGGTTCCTCCGCAAGGTTCGTCCACGGAGGGTGAGTCAGGGCCTAAGATCAGGCCGAAAGGCGTAGTCGATGGACAACAGGTGAATATTCCTGTACTACCCCTTGTTGGTCCCGAGGGACGGAGGAGGCTAGGTTAGCCGAAAGATGGTTATCGGTTCAAGAACGCAAGGTGCCCCTGTTTTTTCAGGTAAGAAGAGGTAGAGAAAATGCCTCGAGCCAATGTTCGAGTACCAGGCGCTACGGCGCTG----AAGTAACTAATGCCATACTCCCAGGAAAAGCTCGAACGACCTT-CAACAAAAGGGTACCTGTACCCGAAACCGACACAGGTAGGTAGGTAGAGAATACCTAGGGGCGCGAGACAACTCTCTCTAAGGAACTCGGCAAAATAGCCCCGTAACTTCGGGAGAAGGGGTGCCTCCTCACAAAGGGGGTCGCAGTGACCAGGCCCGGGCGACTGTTTACCAAAAACACAGGTCTCCGCAAAGTCGTAAGACCATGTATGGGGGCTGACGCCTGCCCAGTGCCGGAAGGTTAAGGAAGTTGGTGACCTGATGACAGGGAAGCCGGCGACCGAAGCCCCGGTGAACGGCGGCCGTAACTATAACGGTCCTAAGGTAGCGAAATTCCTTGTCGGGTAAGTTCCGACCCGCACGAAAGGCGTAACGATCTGGGCACTGTCTCGGAGAGAGACTCGGTGAAATAGACATGTCTGTGAAGATGCGGACTACCTGCACCTGGACAGAAAGACCCTATGAAGCTTCACTGTTCCCTGGGATTGGCTTTGGGCTTTTCCTGCGCAGCTTAGGTGGAAGGCAAAGAAGGCCTCCTTCCGGGGGGGCCCGAGCCATCAGTGAGATACCACTCTGGAAGAGCTAGAATTCTAACCTTGTTACAGACCAAGGGACATTCTCAGGTAGACAGTTTCTATGGGGCGTAGGCCTCCCAAAAGGTAACGGAGGCGTGCAAAGGTTTCCTCGGGCCAGACGGAGATTGGCCTTCGAGTGCAAAGGCAGAAGGGAGCTTGACTGCAAGACCCACCCGTCGAGCAGGGACGAAAGTCGGCCTTAGTGATCCGACGGTGCCGAGTGGAAGGGCCGTCGCTCAACGGATAAAAGTTACTCTAGGGATAACAGGCTGATCTTCCCCAAGAGCTCACATCGACGGGAAGGTTTGGCACCTCGATGTCGGCTCTTCGCCACCTGGAGCTGTAGTATGTTCCAAGGGTTGGGCTGTTCGCCCATTAAAGCGGTACGTGAGCTGGGTTCAGAACGTCGTGAGACAGTTCGGTCCATATCCGGTGTGGGCGTTAGAGCATTGAGAGGACCTTTCCCTAGTACGAGAGGACCGGGAAGGACGCACCTCTGGTGTACCAGTTATCGTGCCAACGGTAAACGCTGGGTAGCCAAGTGCGGAGCGGATAACTGCTGAAAGCATCTAAGTAGTAAGCCCACCCCAAGATGAGTGCTCTCCTATTCCTACTTCCCCAGAGCTTCCGGTAGCACAGCCGAGACAGCGATGGGTTCTCTGCCCCTACGGGGATGGAGCAAAAGAAGTTTTGAGAATTCAAGAGAAGGTCACGGCGAGACGAGCCGTTTATCATTAACGATAGGTGTCAAGTGGAAGTGCAGTAATGTATGCAGCTGAGGCATCCTAACAGACCGGTAGACTTGAACCTTGTTCCTACATGACCCGATCAATTAGATCGGGCACTCGCCATCTATTTCCATTGTTCAACTCTTTGACAACATTAAAAAACCAAAAG--CTCTGTCCCCC----------ATCCA-AGGGATGGAAGGGCAGAGGCCTTTTGGTGTCCCCTCCAGTCAAGAATTAGGACCTCATATAGTTCATATGCTTTTTTTTTTATCTCATGC-----CTTTACTTCGTTTCGTTCATGGTTCGATATTCTGGTGTCCTAGGCGTAGAGGAACCACACCAATCCATCCCGAACTTGGTGGTTAAACTCTACTGCGGTGACGATACTGTAGGGGAGGCCCTGCGGAAAAATAGCTCGGCGCCAGGATGAAAAAAAG-----CTTAACACCTTCCGTTTCATTCTTAATCCTTTTTC-CTATTGAAAAAGGA-----TTAAGAATGAA------ACAAGTT----CGTCTT-ATTCAAATTCAAAACCCTA------ATTATGAAATCCTAT---CTCTCCCGCTTG----ACACCTCGGAATGCGC-----TCTTAGATAGAGAGAGAAGCGCTTTCACATCTTCTTCAGCCG------AATGGCTGCGGAGAGGTAAGGTTCTT------TGTAAGGTAATCCGGGGAGCA------GATCCGGGGGAGACAGGGTGGGGCCTGTAGCTCAGAGGATTAGAGCACGTGGCTACGAACCACGGTGTCGGGGGTTCGAATCCCTCCTCGCCCACAACCGGCTAATAAGGGGAAGGATTTTTAC----CTTTAGGGGTACGAAAATCATGACATGATCGGCCTAGTGGACCCTAAGCTATGGAACTTA--------GGTA----TGGTTATTTT------GTCGAAATGGAATAGTCTTAAATTTTTTATGAGATA----TTATACTAT-----AAA----------TATAGTATATCCAATAACAAAAAATATGTTTGCTCGTGG-----TAATTGTAGGCTC-----TCCTTTATGACTGCATCAGCAAAAAAGATGCACTTGCTATTG------CTAGTACTACTCCCACCTGAGAATTCTTAA---------TTGATTAGTTTCAATAGCCTCGTGCTGTGGAACAAAGGAGTAT-----CCCGAACCT----ACACGTAGG----TATTGAGGGCGAG-----TCTCAAATACTAAGGAATGGAA------TACAATGAG-----ATACAATTTTATAGAAACAAAGACAGGGGGAACGCCTTACCTACTCTTACTTAACAAGTG-----AACCCTTTCCTTCCGAATTCTTTAA------TTTGGAAGGGGTTAAATCTCTCTCCCCAAGTAGGATTTGAACCTACGACCAATCGGTTAACAGCCGACCGCTCTACCACTGAGCTACTG----AGGAAGAAGGGTCAATTCTATCTCATAAAGTTTCCT-------TACTAACTCGTGGAACTTCTTGGTAATGAATGGCTCCATTCCATGCATGATTTCA----CGGGGAACCTCAAAGCGGTTCTATTTCATTATATTCCATCCATATACTAATTCC------ATTTAGTGAATATCCCCATCTTTTTTTGGTGTCATTGAGATAAGAGATGTCGTTTCTAGTCTACCTCTTTCTATTTCGATATCT----ATCGAAATATTTGAAAAACCAT-------ACATATAATTATCATATT-------AT----------------------------------------------------------------------------------------------------------------------------------------------------------------------------------------------------------------------------------------------------------------------------------------------------------------------------------------------------------------ATTA--GAACATAACAAAATCATAC---------------------------------------------------------------ATATAACAT--ATAATTATCATATTATAACAT------------------------------------------------------------------------------------------------------------------------------------------------------------------------------------------------------------------------------------------------------------------------------------------------------------------------------------------------------------------------------------------------------------------------------------------------------------------------------------------------------------------------------------------------------------------------------------------------------------------------------------------------------------------------------------------------------------------AAATAACAAATTAGAACATAACAAAATCATACATATAAAAATAACATAACAAAATCATACATATAACATATAATTATCATATTATAACATAAATAACAAATTAGAACATAACAAAATCATACATATAAATAACATAACAAAATCATACATATAACATATAATTATCATATTATAACATAAATAACAAATTAGAACATAACAAAATCATACATATAAATAACATAACAAAATCATACATATAACATATAATTATCATATTATAACAT-----------------------------------------------------AAATAACAAA--------------T----TA----GA-----------------------ACATAACAAAATCATAC---ATATAAATAACATAACAAA--------ATCATACATATAACATAT--AATTATCATATTATAACAT--AAATAACAAATTAGAACATAACAAAATCATACATATAAATAACATATTAGAACATACAT----------------------------------------------------ATAAATAACATAACAAAATAATACATATAAATAACATATTAGAACATAACA-----AAATCATACATATAAATAACATATTAGA-------------------------------------------------------------------------------------------------------------------------------------------------------------------------------------------------------------------------------------------------------------------------------------------------------------------------------------------------------------------------------------------------------------------------------------------------------------------------------------------------------------------------------------------------------------------------------------------------------------------------------------------------------------------------------------------------------------------------------------------------------------------------------------------------------------------------------------------------------------------------------------------------------------------------------------------------------------------------------------------------------------------------------------------------------------------------------------------------------------------------------------------------------------------------------------------------ACATACATATAAATAACATAACAAAATAATACATATAAATAACATATTAGAACATAACAAAATCATACATATAAATAACATAACAAAATCATACATATAAATAACATAACAAAATCATACATATAAATAACATAACAAAATAATACATATAAATAACATATTAGAACATAACAAAATCATACATATAAATAACATAACAAAATCATACATATAAATAACATAACAAAATCATACATATAAATAACATAACAAAATAATACATATAAATAACATATTAGAACATAACAAAATCATACATATAAATAACATAACAAAATCATACATATAAATAACATAACAAAATAATACATA---------------------------------------------------------T----------------------------------------------------------------------------------------------------------------------------------------------------------------------------------------------------AAATAACA-------------TAT----------------------------------------------------------------------------------------------------------------------------------------------------------------------------------------------------------------------------------------------T-----------------------------------------------------------------------------------------------------------------------------------------------------------------------------------------------------------------------------------------------------------------------------------------------------------------------------------------------------------------------------------------------------------------------------------------------------------------------------------------------------------------------------------------------------------------------------------------------------------------------------------------------------------------------------------------------------------------------------------------AGAA----------------------TATTTA-------------------------TTG-AATTGCAAT------ATAAAA-----------------------------------TAAAAGAAAA-GGAGGGTGCGATGATTTATCAAAAACTAGTATCTTTATGCCTCAAAATAATGAATTCGGTCGTTGTGGTCGGATTTTATTATGGATTTCTGACCACATTATCTATAGGGCCTTCTTATTTCTTCCTTGTTAGAGCCTGGGTTATGGAAGAGGAGACCGAGAAGCAAGTATCAGCAACAACTGGGTTTATCACGGGACAGCTCATGATGTTCATATCGATCTATTATGCGCCTTTGCATCTAGCATTGAGTAGACCTCATACAATAACTTTCCTAACTTTACCATATCTTTTTTTTAATTTCTTAGACAAAAATGACAAACACTACTA--------------------------------TTTGGATTCTGGATACAAGAATACGAATTCAATGCGTAAATTTAGTATTCACAAAGTATTCTTTAACAATCTTCTTTTTCAGTTATTAAACCCCCTTCTTTTTCCAAGTTCAATTTTAATAAGATTAGTGAACATTTATCTCTTTCGCTGCAACAATAAATTGTTATTCTTAACAAGTAGTTTTGTTGGTTGGTTAATTGGTCACATCTTTTTGATGAAATTGATTGGATTTATATTAGTCTGGTTACAACAAAATAATTCGATAAATTCG------------ATAAAATCAAC------------------TATTCGATTTGATAAGTACATTCTGTTAAAATTGCGAAATTATGTGGGTCAAATATTTGTTCTTTTTTCATTTATTACCTTTTTACACTATTTAGGCAGAATACCGGCTCCTTATTTTTTGA------A------------T---GACGAAATGATAGAATTTCAAGAAAACGA------TGAAATTGAAGAAT------TT------GATGGTG---AA----------------------------------AGAGATTTG---------AAAAAGGAAGAAGATCTTTCTTATTATCTTTTTCCT------GAACAAGATGATA---CTTCCAACCAAATCGAG---------------AATCTTCAACTACCTATTGTAACTACTCTTTTCGATTATCAACGATGGAATCGTCCATTGCGATATATCCAAAATGATTACTTTAACAATGTCGTAAGAAATGAAAATTCACAATTTTTTTTTCATATATGTCAAAGTGATGGAAAAGAAAGAATATCTTTCACGTACCCACCTCATTTATCTACTTTTCTTAAAATGATGGAAAAAAAAATTGATCTCTTCACAAGAGATAAAATCTCCTATAATGATTTGTCTAATTATTGGAGCTCCACTAATAAAGAAAAAAGAAAGAAACTAAGCAATGAATTTTATAAAAGAGCTAAGGTTCTAGATAAGAAATTTCTTCCTATGGATGTATTAGAAAACCGAATTAGATTGTGTAATGATAAGAAGAAAAGAAAATACTTAACTCAAATATATGATCCTTTCTTGAATGGATGCTTTCGTGGACAAATGCCAAACAATTTATCACCATC---------AATTGAAAATGAAATTTAC---AAAACAAATTCCGTTTTGATCAATAAGATTCACGGTATCCTTCTTTCTATTAATAGTCATTATCCAGATCCCGAATTTGAACAGAAAATAAATCCAT------TTGATAGAAAATCATTATTAAATGAAATTGGTTTTTTTTTTAACTTAATAAGTAAATTTTCGGAAAAATCAGTATCAAGTTTGAATTTTGACAAACTTTATTTATTTCCAGAACATGAACAAGTCAAAATATATTCCGAAGAAAAAAAAAGAAAAAAAAAATTCTTATTGGACACAATTAAAAGTGATCTGAACCAGGAAAAAATACACGAAATCAGTAAAAAAGTTCCTAAATGGTCATACAGTTTAATCGACGATTTGGAGGAACTGAC---GGAAGGATCCTCACAGGAACCTCAGATTCGTTGCAGAGAAGCCCAACCTATAGTTATTTTTAATAGTAAAACAGAT------AATTTTCTTCAAAGT---------CCT---------------A------TTT------CTAATACTTATGACGATGATGATAATGAGTTTATTGATCAGAACGA------ATTGGTTTTACTAAATTATTCACGCGAACCGGATTTTTCCCGAGAAATAATCAAAGGATCTATGCGCCCTCTAAGGCGTAAAACAGTGACTTGGAAACTCTTTCAAAGACATCCCAATTCCCCCCTTTTTTTGGACCAAACACAACAAATTTTTTTGG------GTGATCTTTTCGATGATATACATCTATATTTGAAAGAATATTTCAGGAAAAAAGG------TACAGACAATTCAGAATTTTTGGCTATGGCGAAAAGGGTAGAAGAGGATCAAATAGAGGAACAAAAAAACGACGACGAAAAAAGACTTATAGAAATAGAAGAGGCCTGGGAGAACATTCTTTATGGTCTAATACTTAGAAGCTTTGTAATAATAATCCAATCAATTATTAGAAAATATATTATAATACCTTCATTGATAATAACAAAAAATATCATTCGTATACTATTATTTCAATATCCCGAATGGTCAGAAGATTTTAGGGATTGGAAAAAAGAAGTGCATATTAAATGCACCTATCAGGGCATTCCAGTATCCCACAAAGAATTTCCAAATAACTGGTTCAAAGAGGGTCTTCAGATAAGGATCTTATCTCCTTTTGTTTTGAAACCTTGGC---ACAAATCTAAGCTACGATCTACGGAAAAAAAAAAAAGATCTACTG---------------AA------------AAAAAAAA------CGTTAAAA------AAAAAAACTTCTGGTATTTAACAGCTTGTGGAACACAAGTGGAATCGTACCTTGATTATTATTTCCCGAATCCATTTTCATTTTTGGGTCCCATTTTTAAAAAAATTAAAAAACAATTGAAAAAAAATTTCAAAAATCGTTTTTTTCTAGTTCTACAAGTTTTAAATGAAAGAAAAAAATGGTTTCTAACTATCT-------------------------TAAAAGAAATAGAAAAATGGAACATCAAAAGTATTCTATTTAGATTCC------AAAATATATATGAATTGGGTGAAAACAATAAAAATTCAACAATCAGTAAGAATAATCCAATGATTTACGAATCACCCGTTATAATTCACTCTATGAATTGGACAAAGAGTTCATTGACAGAAAAAAGAATAAAAGATCTTAATGTTAAAACAAAGACAATCATAACAGAAATAGAAAAAATGACAAACGAAGAGGGGGTTATAACTTCAGAGAA----AAGTTTCAATTCTAACAAAACAACTTATGATGCTAAAAGATTCGAATTACAAAAAAATATTTTGCAAATATTACAAAGAAGAATTGTTCGATTAACCCGTAAATCATATTCTTTTTTCAAATTTTTCATGGAAAGGGTATACGTCGATATCCTTTTATGTATTATTGGTATTCCTCGGATCAATATACAACTTTTTCTTGAATCAAC---AAAAAAGATTGTAACTAAATCC----------------------------ATTTCCAATAAAAAAACAAATG-------------------------CAGAAAGAATTGATAAAACACATCGAAGTATAATTCCATTTATGTCAATTATAGACAAATCTTGTAATATTACGAATACGAATTCAGAGAATTCTTGTGACGTATCTTCTTTGTCACAAGCATATGTATTTTTTAAATTATCACAAATCCAAGTTATTAACGGATATAAGTATAAGTTAAGATCTATTTTTGAATCTCATGAAAGATCTTTTTTTCTTAAGAATGAAATAAAGAATTATTTTTTTAGAATACAGGGAATATTT------AATTCAAAATTAAGAAATAAGAACCGTCCCCATTCTGTAATGAATCAATGGACAAATTGGTTAAAGGTTCATTATCAATATGATTTACCTGAGAGCAGATGGTCGAGATTAGTACCACAACACTGGA-------------------GAAATAGAATCAATAAACATCGTGTGGCTCAAAATAAAGATTTAATCAACTATGATTCCTATGAAAAAACCCGATTAATTCTTTACAAAAACGAAAACGAAAACGAAAACGAAA----------------------------------------------------------------------------------------------------------------------------------------------------------ACGAAGAAGTAGACTTATTAAATTTTCAAAAAAAAATTAAAAAACAATATAGATATGATCTTTTGTCATATAAATATCTTAATTATGCAGATAAGAAAAATTCATATATTTATGGATATAGATCACCATTCCAAACAAACAAAAACCAAACCTTTTCTTATAATGACAACACATGTAAAAAAGAATTTTTTGATATAACGGGCGATATCTCTAT---CAAAAATTATCTAGCAGAAGATGCTATTATAGATATGG---AAAAAAATCTGGATAGAAAGTATTTTGATTGGATGGTAATGAATGTAGAAATACCAAATCGTTCTAT------------A-----------------------------------------------TCGAATCCGAAAT------CGAATCCGAAATCGAATCCGAAATCGAATCCGAAAT------CGAAATTTTGGTTCTTTTCAAAATTATCAATATTTTATGATGCATATCAGAAGAATCCTTGGCTTCTACCAATAAAATTCCTTTTTTTCCCTTTTTATGGAAAAGATGTTAGTAA-------------------------------AAAC------AAATATCGTAAT------TTCGACATTCCAAAAATAGGAAACGAA-----GAAC------CAGGTGCGGGTCCATTAGGTCTATATCTATCTCGCTTAAACCAAGCTTATGAAGACTCATACTGGGACAATGGTTCGAATAGTCTA---AAACGAGAGGACTAC------ATAGATATAGAGCGAAATCACTTCCCCGACGATATAAAGGGAGAACAAAAATTCTTAGTAGACAAGTATTTAGGTTTTCAATTGAA---CTTTGATAAT---TTATTCCACGAAACAATAATGGATCAGATCCAATTTTATTGTTTCCTGATTAGATTGAAAAATCTTAAAAAATTTTTAATACGCT---CTATAAAAAAGGGAGAAATAAATCTAGATACTATGGCGATTCATGAAAATCCGGATTTCACTCTTACAGGATTTATAGACACTAAAGAATCGG---TTGAAAA------ACAAATATTTTCTGTCGAACCTACTCGTCTGTCTAAAAAAAACTATGAACAATTTTTTATGTATCAAACCATAAACCTATCGTTGATTCATAAGAATAAGCGTCAAATTTTTCAAAGAAATCCAGAAAAAGGTCGTGTTGATAAAAAGAATTTTGAT------AAAAACATTACAAGAACAAGAAATCAGAAGATAACAGAAAATAA----AGATAAAAATCATACTGATTTGCTTGTTCCTGAAAATCTTTTGTCCAATAGACGCCGTAGAGAATTGAGAATTCTAATTTGTTTGAATCCTAAAAATACTAGAAAGACAATAAATTGCAATGAGAATAAAATAAATACTGGCTGTCAAGTTGTGGCTAAAAATAAAGATCTTGATATAGAAACAAAAAAACTAATGAATTTAAAATTCTTTCTTTGGCCAAATTATAGATTAGAAGATTTAGCTTGTATAAATCGCTATTGGTTTGATACCCAAAATGGAAGCCGTTTCAGTATATTAAGGATACATATGTATCCGCGATTGAAAATTTGATTGATAATTTTCCCATTTATCT-----------TC------------TATTTAGA--ATTAGAATAGAA-----TAATTTCTTATCTTCACATATAAGATATGTGAAGATAAGATA------------------------------TATATTTATAAATGCGCACACGCATGATTGATACTAATTCAATGATTTTAGATAGAA-------AAATGAATCAAAAAAATCGTCTTC----TTTTTTTTTAAGT-----AT-------ACAATAGAATTTTTTATTTTGTGAATCCATAAATATAG--------TATAGTATTT---------------------------------CTATTTG-------TAATTAATTTTATTTG-AAAAAAAAAAAAAAGAAATTCATAATTTTTAAGTAAATTAAGATAATTTAATTAATAATAT------------A-------AAAAATTAGTGTAATTACTATTACTGATCAATAAAAATATCTATCAAAAAAG--GGGGGAGAGGAAAGCTTTCATTTTATTTTATGATAAAAAATTCAATTATACCTGTTATTTCAAACAAAAGAGAAGAAGAAAACCCTGGATCTGTTGAATTTCAAGTAATCAATTTCACTAATAAGATACGAAGACTTACTTCACATTTTGAATTACATCGAAAAGACTATTTATCTCAAAGAGGTTTACGTAAAATTCTGGGAAAACGACAACGACTACTGTCTTATTTGGCAAAGAAAAATCGAATACGTTATAAAAAATTAATAAATCAGTTGGGTATTAGGGAGTCAAAAATTCGTTAATTTCAAGAGTCATTTTCAATTATTCGATTTTTTAGATCCTGAATTTAGATGAAC-TTTTTTTTTTACGATTCAGGGAAGAATGAATCGAGGAAAAACCTATGAATGTCCCAGCTACAAGAAAAGACCTCATGATAGTCAATATGGGGCCTCAGCACCCATCAATGCATGGTGTTCTTCGACTTATTGTTACTCTGGATGGTGAAGATGTTATTGATTGTGAACCAATATTGGGTTATTTACACAGAGGGATGGAAAAAATTGCGGAAAATCGGACAATTATCCAATATCTGCCTTATGTAACACGTTGGGATTATTTAGCTACTATGTTCACAGAAGCAATAACCGTAAACGGACCGGAACAATTGGGAAATATTCAAGTACCTAAAAGAGCCAGCTATATCCGAGTAATTATGTTGGAGTTAAGTCGTATAGCTTCTCATCTACTATGGCTCGGACCTTTTATGGCAGATATTGGTGCACAAACCCCTTTTTTCTATATTTTTAGAGAAAGAGAATTAATATATGATCTATTTGAAGCTGCGACAGGTATGAGAATGATGCATAATTTTTTTCGTATCGGAGGCGTAGCGGCTGATCTACCTTATGGTTGGATAGATAAATGTTTTGATTTCTGCAATTATTTTTTAACAAGGGTTGTTGAATATCAAAACCTTATTACGCGAAATCCGATTTTTTTAGAACGGGTTGAGGGAGTAGGTTTTGTTGGTAGAGAGGAAGTAATAAATTGGGGTTTATCAGGACCGATGCTTCGGGCTTCCGGAATAGAATGGGATCTACGTAAAGTAGATAATTATGAATGTTACGAGGAATTTGATTGGGAAGTTCAATGGCAAAAAGAAGGAGATTCATTAGCTCGTTATTTAGTTCGAATTGGTGAAATGACGGAATCCATTAAAATTATTCAGCAGGCTTTGGAAGGAATTCCCGGCGGGCCATATGAAAATTTAGAAATCCGCTGCTTTGAGAGAGAAAAGGAGCAAAAATGGAATGATTTTGAATATCGATTCATTGGTAAAAAATCGTCTCCGACTTTTGAATTGCCGAAACAAGAACTTTATGTAAGAGTTGAGGCTCCCAAGGGAGAATTAGGAATTTTTCTAATAGGAGATCAGAATGGTTTTCCTTGGAGATGGAAAATTCGTCCACCAGGTTTTATCAATTTGCAAATTCTTCCTCAATTAGTTAAAAGAATGAAATTGGCTGATATTATGACAATACTAGGTAGCATAGATATCATTATGGGAGAAATTGATCGTTGAAATGATAATTGATACAACGGAAATCCAAGATATCCATTCTTTTTCCGGATTGGAATCTTTAAACGAAGTCTATGGAATTCTATGGGTACTTGTACCTATTTTGATTCTTATATTGGGAATCACAATTAGTGTACTAGCAATTGTATGGTTAGAAAGAGAAATATCTGCAGGGATACAACAGCGCATTGGACCCGAATACGCCGGTCCTTTTGGAGTTCTTCAAGCTCTAGCAGATGGAACAAAACTCCTTTTCAAAGAGAATCTTATTCCATCTAGGGGAGATATTCGTTTATTCAGTATTGGACCATCCATATCAGTTATATCAATTCTACTAAGCTATTCAGTAATTCCTTTTGGCTGTAACTTTATTTTATCTGATTTCAATATAGGTGTTTTTTTATGGATTGCGATTTCGAGTATTGCGCCCATTGGACTTCTTATGTCAGGATATGGGTCGAATAATAAATATTCCTTTTTGGGTGGTCTACGAGCTGCTGCTCAATCGATTAGTTATGAAATACCATTAACTCTATGTGTCTTATCAATATCTCTACGTGCGATTCGTTGAAACAGA-AA-----GGGCTATTCGATGCTATTGCTATCCTCCTCTCTTTATACTTCTACTACTATATA-------------------------------------------------GGAAAGGAGTCGAA-----TAAATTAAATAGATACTTTCATTATCTTAATTTTATTTATTTTTCACAATTAGGATTGAAGAACTAAATCAGATAGTTATATGAGTGAAATAAAACAGCTTCTAT-TGAATAGAATTTCAGAATACGATATTACTTC---------GTTCGT------ATGATGA-T------TTAAAATGGTAGTAAAAATATTGAGTCTCATTTTCTATGTATAAGAATTAAGTGAATTATAAACAGAAGAGGCCATT-TAACCCAAGATTGGATAATTAGTCATCCTGTTTTGAAGCGGGCTCAAAAGACCAACCTTATTGAGTTTTAGTTACCATTTGTATGAAT-----TATCATAGATGCATTAACATAAAAAAAA-TAAGGGGGTTAATAAAAAAA-GAGTGGATGGTTAGGAACACCAAGATACACAAAGGATTAGTAACGCAGATTTTGTAAATTATCCAA---AAGAGAATTTACGCATAATAGAAAAAGAATACTAATTGGGGCTTTAAATTGGTAGAAAAAATCAAGCAGTACTCCCCACAATTCCGATCCAGAGTATGCTTCCATCCACTGATTAAATAAATTACTATCAGGAACGAAAAAATCCTTTGAAATTTTTTAAGTCCCTTTTTAATTTAATAGC--AAAAAAAAAGAAGAATAGGAACGAAAAAAACACAAGAAATCAAAAACGAAAAAGCGATTTCCTTTTCGTTTTTGATTTCGTATTTCTTATATCCATATTGATGGAGATTTAATTCATATCATAATTAAGAAACTAATGTGTAATTCTTTTTCGTAATTGAAAATGAATTCTGAGGGTTATTGATAATTCGAAAAGAGTATTTTATTGAA----TAATTCTA-------TTATTACTCAACAAATTCAAAATTTGATTTTTAAGGGATGAGATCAATTCAGAAGTTCAATTTA--------------------AATATTAAAATGGATTTATCTTTA----CT----------------T-----ATTTAATTTTTT----------ATTTTTAACAGACAGAATTGAATTGGTCTAATTCAGAACCGTCCGATAGATTTGAATCTTATCTC-----TCTTAGGAATATATCAAGAAGAGATCAATAATCGGCCCGGTCCTTAGATTTACTGAAGGCTTTCCAGGAGCCGTATGAGGTGAAAATTTCATGTACGGTTCTGTAATAGAGATGAGAACAGTAATGTTATCACCGACTAGGATTATCTAACAGTTTAAGTACAGTTGATATAGTTGATGCGCAATCAAAATATGGTTTTTGGGGATGGAATTTGTGGCGTCAACCTATGGGTTTCATCGTTTTTTTAATTTCTTCGCTAGCAGAATGTGAAAGATTACCTTTTGATTTACCAGAAGCAGAAGAAGAATTAGTAGCGGGTTATCAAACAGAATATTCTGGTATCAAATTTGGTTTATTTTACGTTGCTTCCTATTTAAACTTATTAATTTCTTCATTATTTGTCACAGTTCTTTACTTGGGTGGTTCCAATATATCTATTCCTTACATATTCGTTTCTGAGTTTTTTGAAATAAATAAAACATATGGAGTTTTTGGAACTACAATTGATCTCTTTATTACATTAGCTAAAACTTATTTTTTCTTATTCCTTTCTATCATAACAAGATGGGCTTTGCCTCGGCTAAGAATGGATCAATTATTAAATCTTGGATGGAAATTTCTTTTACCTATTTCTCTCGGTAATCTATTACTAACAACTTCGTCTCAATTGTTTTCACTAT-AAAAAAAAGATTGATCTTCTATATGTAAGAGAAAGAAATAAAACAAAAATATTCATAGATATTTACGATATGTTCCTTATGGTAACTGGGTTCATGAATTATGGTCAACAAACAGTCCGAGCTGCAAGGTACATTGGTCAAGGTTTCATGATTATCTTATCTCACGCAAATCGTTTACCTGTAACTATTCAATATCCTTATGAAAAATTAATCACACCGGAACGTTTCCGCGGTCGAATCCATTTTGAATTTGATAAATGCATTGCTTGTGAAGTATGTGTTCGTGTATGTCCTATAGATTTACCCGTTGTTGATTGGAAACTGGAAACTGATATTCGAAAGAAACGATTGCTTAATTACAGTATTGATTTTGGAATCTGTATTTTTTGTGGTAACTGTATTGAGTATTGTCCAACAAATTGTTTATCAATGACTGAAGAATATGAACTTTCGACTTATGATCGTCACGAATTGAATTATAATCAAATTGCTTTGGGCCGTTTACCAATGTCAGTAATTGATGATTATACAATTCGAACAATTCAAATTAATAAATAAAATT--------TTTTATA-------------ATTAAATACAACTTAATTTAATTCTTAATAAAAAAAT------CATATAATAAATAATA----------------------------------------------------------------------------------------------------------------------------------ATAT----------TAT------AAAAAATGAATAAATA-TTAG-----ATATCAGATTAGAAATATTGGA-----TATTCTAGATTATAGAAATCTATGTTTTCA-ATAGAATAGATAGATAATATAAATGAAA----------------TATATTATATAAATTTTCAATATTCAATAGTTATATAGAC--TTTTATACTTTTGTTTTAGTATAGTTTCGTATAGTTTCAAACTACTCTTTCGTATAAAGACTGGAATTACATTGATTATATAACTGTACCT------ATATCAATTCAAACTCCGTAAGG-TTTTTTAATGCAAAGAGAAATTGAAGTATATAA-AAATTTTTTCCTGGTCATATCAATAAGGTCATGAAATTTAGATTTCTTTGTC-TTTTTTTTACATATAATGGATTTGCCTGAAACGCTACATGATTTTCTTTTAGTCTTTCTGGGATCGGGTCTTGTATTAGGAAGTCTAGGAGTAGTATTACTTACCAACACAATTTTTTCTGCTTTTTCGTTGGGACTGGTTCTTGTTTGTATATCTTTATTCTATATTTTATCAAACTCCCATTTTGTAGCTGCATCACAGCTACTTATTTATGTGGGAGCTATTAACATTTTAATCATATTTGCTGTGATGTTTATGAATAGTTCAGAATATTACGACGATTTTCATCTTTGGACCGTTGGAGATGGGATTACTTTGATGGTTTGTACAAGTATTTTTGTTTCACTAATAACTACTATTCCAGATACATCATGGTACGGAATTATTTGGACTACAAGACCAAATCAGATTATTGAGCAAGATTTGATAAGTACTAGTCAACAAATCGGAATTCATTTATCAACAGATTTTTTTCTTCCATTTGAACTCATTTCAATAATTCTTTTAGTTGCTTTGATAGGTGCAATTGTCGTAGCTCGCCAGTAAAAAATCTT-------T-----AGAGAATAGAGAACTAGCAATATAAATCCAGATTCCATTTTTTTTTTTATTGCCGATTGCTAATATATTCTTTTGGTCCAGACTTTTTA------TATTCTTTAGTCAATCGAATCTGTTGAATTGTTGTTCATATTGAAATGAATCAAAATTGATAAGGAGTTGGTCAATGATGCTCGAACATGTACTTGTTTTGAGTGCCTATTTATTTTCTATTGGTATCTATGGATTGATCACGAGCCGAAATATGGTTAGAGCCCTTATGTGTCTTGAACTTATACTGAATGCAGTTAATCTAAATCTCGTAACTTTCTCTGATTTTTTTGATAATCGCCAATTAAAAGGAAATATTTTTTCCATTTTTGTTATAGCTATTGCAGCCGCTGAAGCAGCTATAGGACCGGCTATTGTTTCTTCAATTTCTCGTAACAGAAAATCAACCCGTATCAATCAATCAAATTTGTTGAATAAATAGCATTA-----ATCATAATTACTC--------AAAAGTAGAATT-----TTG----------------AATAGTGTA----ATATTTCTCAATTCAAATTAGCATGTATGCTACACAACTTATGATCATGTTTGCGTTTGCAAAACGAAATAATAAGGAATCAAAGTATCCTGGCCCTCCTCTCTTCGTTCTTTTCAATTTATCTAGACGTCTA-----TTTTGATTAGCAAAATTCTGACAAATCATTGATTCATCTGGTG----TATAAATATATGATTCATTTAGGAGTTTACTAGATCGATAATTTTCATTTTTGATGTTCAAAAATTACTATAGATACAATGTCACATTCAGTAAAGATTTATGATACATGTATAGGATGTACTCAATGTGTCCGAGCCTGTCCCACAGATGTATTAGAAATGATACCTTGGGATGGATGTAAAGCTAAGCAAATAGCTTCTGCCCCAAGAACAGAGGACTGTGTTGGTTGTAAGAGATGTGAGTCCGCTTGTCCGACGGATTTCTTAAGTGTTCGAGTTTATTTAGGGAATGAAACAACTCGAAGTATGGGTCTAGGTTATTGATACGTTTCAAAAAACACCACACGAATACGTTTTTTTACTGGCAAAAACCCGTGCTCAAAATAAAATAGAAAAG-ATTTTTTCTATTTTATTTTGAGCGCGGGCTTTTCTGGCCCAAGTGTATCTTATTTTTATCACGAATTATTTTCCTTGGTTAACAATAGTTGTAGTTTTGCCAATAGTCGGGGGTTCTTTAATTTTCTTATTTCCTCATAAGGGAAATAAGGTAATTAGGTGGTATAGCATTTGTATATGCTTAATTGATCTCCTTCTAACAACCTATGCATTTTGTTATCATTTCCAATTGGATGATCCACTAATCCAACTGACGGAGAATTATAAATGGATCAATTTTTTTGATTTTTACTGGAGCTTCGGAATAGATGGACTCTCTATAGGACCTATCTTACTAACGGGATTTATCACCACTTTAGCCACGTTAGCGGCTCAGCCAGTTACTCGAGAATACCAATTATTCTATTTCCTGATGTTAGCAATGTATAGCGGTCAAATAGGACTATTTTCTTCTCGAGACATTTTACTTTTTTTCATCATGTGGGAATTGGAATTAATTCCCGTTTATCTACTTTTAGCCATGTGGGGAGGAAAGAAACGTTTGTATTCAGCTACAAAGTTTATTTTGTACACTGCGGGAAGTTCTGTTTTTTTATTAATGGGAATTCTGGGTATCAGTTTATATGGTTCGAATGAACCAACATTAAATTTTGAAACATTAACTAATCAATCGTATCCTGTGGCGCTAGAAATAATATTCTATATGGCATTTCTTATTGCTTTTGCTGTCAAATCGCCGATTATACCCTTACATACATGGTTACCAGATACCCACGGAGAGGCACATTACAGCACTTGTATGCTTTTAGCCGGAATCTTATTAAAAATGGGAGCATATGGGTTGGTTCGAATTAATATGGAATTATTTTCCCATGCTCATTCCATATTTTGCCCCTGGTTAATGATATTGGGTTCTATTCAAATAATCTATGCTGCTTCAACATCTTTTGGTCAACGTAATTTAAAAAAAAGAATAGCTTATTCCTCGGTATCTCATATGGGTTTCCTTATTATAGGAATTGGTTCCATAAGTGATACTGGGCTCAACGGGGCCATTTTACAAATAATATCTCATGGATTTATTGGCGCTGCGCTTTTTTTCTTGGCAGGAACTAGTTATGATAGACTACGTCTTCTTAATCTTGACGAAATGGGCGGAATGGCTATCCCAATGCCAAAAATATTCACGATTTTTACTATCTTATCGATGGCTTCTCTTGCATTACCGGGCATGAGCGGTTTTGTTGCAGAATTGATAGTTTTTTTTGGAATAATTACTAGTCAAAAATATCTTTTCATGATGAAAATACTAATTACTTTTGTAACAGCAATTGGAATGATATTAACTCCTATTTATTTATTATCTATCTTACGGCAGATGTTCTATGGATACAAGTTTTTTAATACACCAAACTCTTATTTTTTTGATTCTGGGCCGAGAGAATTATTTATTTCTATTTCTATCCTTATACCCGTACTAGGTATTGGTATTTATCCAGATTTCATTTTCTCATTCTCGGTTGAGAAAGTTGAAGCTATTCTATCTAATTTTTGATAGATAGTTTTCTTGAATAAATGAATA--AAACAAAACCAATA----AAATAAATAAAAAAGAG--AAAAAAAACCTTTGGACAAAGA--------TTTTTATGTTAGATTAACTT--AACAAAAAAATTGAATTGTAATCGAATATGTTTGTTGTTTGTGAGAACCCTTAAAATCAAGTAATGTAATGATTGAAAGGGTTCTCGACGATTTTTGGGAAGTTTAATTTATGGAAAGTATATATATATGCTTTCCATATTTTTATTTCTCAGGTTAAGTTCGTTACTCATTTT-----------------------------TTTAATTCAATTAGATATAAATGAACCATAACTATGTAGTCCTATTCCTAATAGATTGATCCCCAAATAACATACCCAAATTATAAGAAATCCTATAGAGGCTACTATTGAAGAATTTACACCTTCTAATTTTTTATTTTTTCTAGTATGTAAATAAATCGCGAATATGGTCCACGTAATAAAGGCCCAAGTTTCCTTTGGATCCCAATTCCAATATGATCCCCATGCCTCGTTAGCCCATACTGCTCCTGAAAGAATACCTATTGTTAAAAAGAGAAAACCTAGACTAATAATACGATAACCCCAACGATCCAATTGTTGAATAAATTGAGACCTGTAATAATTTCTAAAAG------AAGAAGTTGTTCGTAAAACATTCTTTCGTTCATTCATATTAATATATTTGATTTCAGCAAAATCAAATGATTTATTTAAAGAATACAAATTCTTGCTTTTACCAAGAATTTGGATTACTTCTTGAAACGTAATGACTAAAATAGCCACTGATAATAATGATCCACATAAAAGAGCTGCATATCCGAATATCATCATACTGACGTGCATCATTAGCCAATGGGATTGTAGAGCGGGTACTAATATTACGGATTGATGCATTTTGGTTAAAAGACCTGAAGTAGCAAAGCCTTGGGTAAAAATAACACTTGGTGCTATTATTGTACTTAAAAGGTTTTTATCCTTTTTAAAAAAAGGAACCATATGAAAAATAGAAAAACCCCATGAAAGAAAGATTAAGGATTCATATAAATCACTAAAAGGTAAATGGCCCGAAAAAAACCAACGAGTAATTAACAATCCCGTTACACAGAAAAAAGTTATTGTCATGGCTTTTTTGGACAAATCATATAATCCTACGATTTCATTGACTAATAAGGTTATTAAATGAATTGAAATTACAATAGATATGACCGAAAACGATATATGAGTTAATATATGCTCTAAAGTTGAAAATATC----ATATATATAATGA----AAATAAATAAATATCTATAATGAAAATAAAAAAGGTATAAATACTAGG------ATAGGAATCGGGAATTGAATTCATTATAGGACTTATTCTTTTAGAATAGAGATATAGGATGCCATGCCGCTACTCGGACTCGAACCGAGATGCTCTAGCACTGCTTCCTAAGAGCAGCGTGTCTACCAATTTCACCATAGCGGCTTACTCGAAATCATAATAACCGATTCATTAGTCAATCGTCGAGATTAAAAGAATCAATTAACGTGGA-----------ATTTGAATATTAATTTAATACATTTGTTTACTAAACATTAAAAAATTTGAAGAATTCTATTATTATTCTAATTCTATACTATA-----------------------AGTTCATATTAACTATAGAAGTAGAAGTATAGTAATAAAATCGAAAAAATATT--C-AA-AAAAAAAAATAG----AACGTTTCGATTTTAATACGAAGTTAAGTTGTATTCTTG--TTTTTTTTTTTCATTTCCAGTGTTAGTTTTCAAATTTAACAACGGAGAATGGGTTTTTCGTAGTTTACACTTTTTCGAATTC----AA----AAAAAGC---ACTGTTGAAACTGAAACTAGATAGTTCTTACT----TCAATCTAGGAATGAATGAAAAAAAC-ATTTTGTTGTAGTTGTTTATCACTCATTTTTTAATTATTTCATTAATTTTATGACTCTAAAGAAATGCATTTCCTTTTTTTCAATGAAATCCTTAACGTTAATTTCTATATCTATTATTA------------CACTACATTCTAAAAAATTTAGATTATATATTTAGC----------ATATATATATATTATAATATATGCTAAATATATGGTCAATA------TTAAATATTCT--------T--ATATT---------CTTTATTATTA------TACTAA-------TAA-TAAAG-------------------------------------AA----TA-TTAAAGAATACTCTTTGAATCGAGCTAATTCAGATTAGTGCAACATTTTTATTTGTTACAAAAAAAACTTTTTGAGTTCCCTGTCAAAATGGATTGCGCTAATGAAAAGGCTTTCAATGCTGTCCAATATCCCTTTTTTTTCCAAAAATTCTTACGAATTTTTTTTTTTGATCTAGAAGTGCGCTTTTTTGGAACTGCCATATAATTAAGATAATTTTTTCATTGCTATAGTTTGATGTGAAAGACATTTGATTTGTTCTGTAAATGAAAACGAAATATTCTTTAATTAGCCATATGTCGTCTTAGCTATCCTTCCTA-TTTTTTTTATTTCTATCTAAAGTAAAAACAT---------------------------------------------------------------------------------TGAATATTAGAAACCTTTTCAAAATATTTACAAACATA-----------------TATATCTAGATCTCCTTTTATTGTA----------------------ATGTAATTTTAATGTATCAATTAGTTCAAAAATGAACTAATGTTTCTGAATAATAATAAGATTATTTGATCGGGTCATTTCATATGTTTTTTCTGATTCATTCAT-------ATAGCAAAAGAAACGAATGTTCTTAGTTTTGGTGTAATTATTTATCCTCAGTCTATAGATAATAATTTTAATTTTACAAATTTCGTTTTTATTTATTTTTA---T-------------------------TATAATATATATAATTTTTTATTT-ATAG-----------------TA---------------------------------AT--------TTAATATTTCTTAATATAAA-------------------------ATATTATTACTAACTATAGTAATTCTAA------------ATAGGAATT--------------AATATTTCTTAATTCTTAATA-TAAAA-TA-------------ATA--AGATATAT----ATATT--------------CGAATTTAATTTGGTTATTGGTCTATTTTTACTTTGTACTTTGGGATATTGGAAGTATTGTGCAACGATTCAGAATAATT-AAAAAAAAATCTCAAATTCTATTTATATATCCACTT-----TTTTATTAACCGAACCCTTTACAAAAGAGATAAAACAAACGAATAAGAAAGAAAATTCATTAAGAATCCAAATATTTTTTATTCTTTA-TTTTTTTTTGTATGGAATATACACATCAATTTTCATGGATCATACCTTTCCTCCCACTTCCAGTTCCTATTTTAATAGGGGTAGGACTTCTACTTTTTCCCACGGCAACAAAAAATCTTCGCCGTATGTGGGCTTTTCCTAGTATTTTATTGTTAATAATAGTTATGATTTTTTCGATCGATCTATCTATTCATCAAATCCAGAACAGTTCAATCTATCAATATGTATGGTCTTGGACTATTAATAATGATATTTCTTTAGAGTTTGGCTACTTGTTCGATTCACTTACTTCTATTATGTCAATATTAATCACTACTGTTGGTATTCTGGTTCTTTTTTATAGTGATAATTATATGTCTCATGATCAAGGATATTTGAGATTTTTTACTTATCTGAGTTTTTTTAATACTTCAATGTTGGGATTAGTTACAAGTTCCAATTTGATACAAGTTTATATTTTTTGGGAATTGGTTGGAATGTGTTCTTATCTATTAATAGGTTTTTGGTTTACACGTCCTATTGCGGCAAAGGCTTGTCAAAAAGCATTTGTAACTAATCGTGTAGGGGATTTTGGTTTATTATTAGGAATTTTAGGTCTTTATTGGATAACGGGTAGTTTGGAATTTCGGGATTTATTTCAAATATTTAATAACTTGATTTATAAGAATGAGGTTAATATTTTTTTTGTTACTTTCTGCGCCCTCTTATTATTTTGTGGATCAGTTGCGAAATCTGCCCAATTCCCTCTTCATGTCTGGTTAC---------------------------------CGGATGCTATGGAAGGGCCGACCCCTATTTCGGCTCTTATACACGCTGCTACTATGGTAGCAGCAGGAATTTTTCTTGTAGCTCGGCTTCTTCCCCTTTTCACAGTTATACCCTTCATAATGAGTGGAATAGCTTTGATAGGTATAATAACAGTAGTATTAGGAGCAACTTTAGCTATTGCTCAAAAAGATATTAAGAAAAATTTGGCCTATTCTACAATGTCTCAATTGGGTTATATGATGTTAGCTTTAGGTATGGGCTCTTATCGAGCCGCTTTATTTCATTTGATTACTCATGCTTATTCAAAAGCATTGTTGTTTTTAGGATCTGGATCCATTATCCATTCAATGGAGGCAATTGTTGGATATTCTCCAGATAAAAGTCAAAATATGGTTCTTATGGGCGGTTTAACAAAACATGCGCCAATTACAAAAACCGCTTTTTTAATAGGTACACTTTCTCTTTGTGGTATTCCACCTTTTGCTTGTTTTTGGTCCAAGGATGAGATTCTTAATGATAGTTGGTTGTATTCACCGATTTTCGCAATAATAGCTTGTTCCACAGCAGGATTAACTGCATTTTATATGTTTCGAATCTATTTACTAGTTTTTGAAGGATATTTAAACGTTCATTTTCAAAATTTCAACGGAAAGAAAAATAGTTCATTCTATTCAATATCTTTATGGGGCAAAGAAGGAAAAAAGAAATTAAAAAAGAAAATTCATTTATTAGGTTTATTAACAATGAATAATAATGAAAGGACTTCTTTTTTTCGGAAGAGGAAATATTCAAATACAATTAATCGAAATTTCAAAAGCATAAAACGTCTTTTTGTTGAGAGTACCTATTTTGGTACTAAAAACATTCCTTTTTTTTATCCTCATGAATCTGACAATACCATGCTATTTTCTATGCTTGTATTAGTATTATTTACTTTCTTCGTTGGGTCCATTGGAATTTCTTTCAGCCAAGATGGAATAGATTTGGATATCTTATCCAAATTGTTAATTCCGTCTATAGACCTTTTACATCAAAATTCAAAGAATTCTGTCGATTGGTATGAATTTTTTACAAATGCAACTTTTTCGGTGAGTATAGCTTTTTTCGGAATATTGATAGCGTCTTTTCTCTATAAACCTGTTTTTTCTTCTTTACAAAACTTGAACGTATTGAATTTATTTCAAAAAAGTGTTACTAAAAAAATTATTCCTGATAAGATAATCAATGTTATATATGATTGGTCATATAATCGTGGTTATATAGATGCTTTTTTTGAAGTATCTTTAATTGGGAGTGTAAGAAAGTTAGCTAAATTCAATTATTTTTTTGATAGACAAATAATTGATGGAATTCCAAATGGAGTTGGTATTTCAAGTTTTTTTATGGGAGAAGCTATCAAATATGTGGGGGGTGGACGAATTTCTTCGTATATTTTCTTTTTTTTATTAATCTTTTTAGTAATTTGTTATTATATATTTATAT------AATATTATAATTATATAAAAATAAATATTATGAATTA---------------------------------------------------------------------------------------------------------------------------------------------------------------------------------------------------------------------TATTAGAATCTAGATTTAATAGATTTC-------
[truncated: 4,155,636 more chars]
